# Supplementary material for: TNF Pathway‐Mediated Tolerogenic T‐Cell Trajectory Driven by Allergen Immunotherapy
Source: Allergy. 2026 Apr 30;81(6):2184–97. doi: 10.1111/all.70367 (PMC13256266; doi:10.1111/all.70367)
Supplement: Supplementary file 3 — Table S4: Single cell sequencing cluster identification markers. [file ALL-81-2184-s002.xlsx]

## Sheet: Table S4
Table S4: Single cell sequencing cluster identification markers
Gene	p_value	Avg_log2FC	pct.1	pct.2	p_val_adj	Cluster
FABP5	1.54599e-251	2.48676	0.587	0.107	3.20282e-247	0
SRM	4.77316e-240	1.82732	0.856	0.32	9.88856e-236	0
NPM1	2.33215e-236	1.30043	0.971	0.743	4.83151e-232	0
HSPE1	2.18275e-223	1.68876	0.843	0.324	4.52201e-219	0
HSP90AB1	6.73461e-213	1.00453	0.992	0.847	1.39521e-208	0
HSPD1	1.1717e-203	1.37846	0.941	0.499	2.42741e-199	0
RAN	2.42002e-201	1.26429	0.949	0.582	5.01355e-197	0
NOP16	6.83486e-201	1.66679	0.661	0.165	1.41598e-196	0
C1QBP	4.62541e-200	1.50096	0.861	0.358	9.58246e-196	0
RPL22L1	8.89838e-195	1.57216	0.723	0.205	1.84348e-190	0
CYCS	2.298e-191	1.44205	0.809	0.272	4.76077e-187	0
TIMM13	1.02181e-186	1.58346	0.591	0.136	2.11688e-182	0
TOMM40	1.44708e-185	1.52837	0.709	0.207	2.99792e-181	0
GAPDH	2.37632e-184	1.04324	0.977	0.816	4.92302e-180	0
RANBP1	8.13788e-184	1.43559	0.799	0.284	1.68593e-179	0
ENO1	2.12438e-179	1.02384	0.959	0.688	4.40107e-175	0
PPP1R14B	5.86401e-179	1.37517	0.847	0.357	1.21485e-174	0
CDK4	9.44889e-174	1.55225	0.578	0.138	1.95753e-169	0
GZMB	1.35366e-173	2.5236	0.516	0.13	2.80437e-169	0
SNRPD1	3.09079e-171	1.34092	0.741	0.241	6.4032e-167	0
SNRPF	8.32556e-171	1.41102	0.67	0.188	1.72481e-166	0
EBNA1BP2	4.65895e-169	1.47384	0.647	0.181	9.65194e-165	0
NHP2	4.79081e-169	1.35179	0.8	0.298	9.92511e-165	0
POLR2H	2.13735e-168	1.57787	0.523	0.115	4.42795e-164	0
TUBA1B	5.28042e-165	1.10456	0.94	0.593	1.09394e-160	0
DCTPP1	9.67159e-161	1.2995	0.646	0.181	2.00366e-156	0
HSP90AA1	1.10126e-160	0.897788	0.981	0.777	2.28148e-156	0
SNRPE	2.13276e-160	1.29345	0.699	0.216	4.41843e-156	0
ODC1	1.45225e-158	1.31228	0.702	0.222	3.00863e-154	0
TPI1	1.67127e-158	1.05225	0.934	0.576	3.46236e-154	0
TOMM5	2.82881e-158	1.47441	0.544	0.132	5.86045e-154	0
PRMT1	9.92714e-158	1.22268	0.841	0.347	2.05661e-153	0
PNP	2.66259e-156	1.43352	0.592	0.159	5.51609e-152	0
MRPL4	3.44644e-156	1.24028	0.667	0.198	7.13998e-152	0
MRTO4	7.9787e-154	1.42399	0.578	0.152	1.65295e-149	0
EIF5A	1.51305e-153	1.09663	0.92	0.524	3.13459e-149	0
ZNF593	1.1735e-151	1.35993	0.57	0.148	2.43114e-147	0
NPM3	1.31919e-150	1.95915	0.371	0.062	2.73296e-146	0
SLC25A5	3.42051e-149	1.16001	0.866	0.398	7.08628e-145	0
DKC1	3.18607e-148	1.3665	0.552	0.141	6.60058e-144	0
NDUFAB1	1.51399e-147	1.13479	0.814	0.319	3.13652e-143	0
SLIRP	8.13186e-147	1.29603	0.555	0.144	1.68468e-142	0
FKBP4	4.63325e-146	1.24092	0.664	0.208	9.5987e-142	0
PGAM1	3.81245e-144	1.14905	0.884	0.434	7.89825e-140	0
ATP5MC3	1.00848e-143	1.14758	0.846	0.382	2.08927e-139	0
BOLA3	1.41264e-143	1.33301	0.531	0.135	2.92656e-139	0
PAICS	2.91354e-141	1.27078	0.581	0.162	6.03598e-137	0
RPS26	7.30164e-141	0.961189	0.933	0.635	1.51268e-136	0
CTSH	4.79721e-140	1.76907	0.504	0.133	9.93838e-136	0
TUBA1C	5.93254e-139	1.16428	0.785	0.302	1.22905e-134	0
PPA1	1.31729e-138	1.11789	0.802	0.313	2.72904e-134	0
LTA	3.42739e-138	1.65168	0.818	0.394	7.10053e-134	0
TOMM22	4.12947e-138	1.17888	0.7	0.24	8.55503e-134	0
CHCHD2	4.74166e-138	1.00802	0.915	0.6	9.8233e-134	0
RPLP0	5.73763e-138	0.75918	0.98	0.855	1.18866e-133	0
PSMB5	2.7311e-137	1.2315	0.602	0.18	5.65802e-133	0
CCT6A	2.04438e-136	1.05906	0.889	0.447	4.23534e-132	0
POLR3K	4.26e-136	1.41619	0.423	0.09	8.82545e-132	0
PHB1	6.13848e-136	1.05879	0.779	0.295	1.27171e-131	0
MRPL17	2.95191e-135	1.19462	0.522	0.135	6.11547e-131	0
RPS19BP1	8.71927e-135	1.08908	0.665	0.218	1.80637e-130	0
CCT2	4.03407e-134	1.07941	0.824	0.345	8.35739e-130	0
HMGA1	1.91979e-133	1.49017	0.482	0.122	3.97723e-129	0
RPL7	3.34665e-133	0.954862	0.923	0.588	6.93325e-129	0
RPL35	1.46676e-132	0.876151	0.941	0.712	3.0387e-128	0
PDCD5	2.30139e-132	1.0422	0.763	0.291	4.7678e-128	0
PHB2	1.43603e-131	1.14165	0.758	0.302	2.97502e-127	0
PA2G4	2.40635e-131	1.05213	0.835	0.367	4.98523e-127	0
MRPS12	6.10019e-131	1.13191	0.582	0.172	1.26378e-126	0
GRPEL1	1.10061e-130	1.20049	0.539	0.148	2.28013e-126	0
CCL20	2.43847e-129	2.33634	0.435	0.109	5.05178e-125	0
GTF2A2	2.63559e-129	1.03943	0.676	0.224	5.46016e-125	0
LDHA	4.30914e-129	0.903677	0.944	0.623	8.92724e-125	0
NCL	6.00614e-129	0.943844	0.966	0.678	1.24429e-124	0
RPL23	1.21567e-128	1.0331	0.853	0.396	2.51849e-124	0
PRDX1	2.37327e-128	1.0011	0.901	0.509	4.9167e-124	0
YRDC	6.89377e-128	1.34339	0.427	0.098	1.42818e-123	0
UBE2S	1.08589e-127	1.17417	0.61	0.193	2.24964e-123	0
BRIX1	2.58277e-127	1.17742	0.517	0.14	5.35071e-123	0
LYAR	1.85344e-125	1.23563	0.5	0.134	3.83976e-121	0
ID2	2.45868e-125	1.47349	0.576	0.184	5.09366e-121	0
SNRPA1	9.63944e-125	1.09969	0.64	0.211	1.997e-120	0
NDUFAF8	1.72115e-124	1.17889	0.567	0.169	3.5657e-120	0
MIF	1.75472e-124	0.982459	0.904	0.537	3.63526e-120	0
CCT5	2.2849e-124	0.977828	0.848	0.376	4.73362e-120	0
RPS2	2.35519e-124	0.686068	0.984	0.89	4.87924e-120	0
PPIA	3.27168e-124	0.791566	0.955	0.759	6.77793e-120	0
UQCRQ	1.76731e-122	1.00008	0.671	0.227	3.66134e-118	0
FARSA	2.2772e-122	0.989214	0.607	0.188	4.71767e-118	0
SEC61G	2.41162e-122	0.984596	0.783	0.309	4.99615e-118	0
MCM7	3.16774e-122	1.56379	0.381	0.081	6.5626e-118	0
PKM	5.13071e-122	0.853186	0.955	0.612	1.06293e-117	0
SLC38A5	6.05663e-122	1.31981	0.453	0.114	1.25475e-117	0
POLD2	1.82437e-121	1.1142	0.537	0.154	3.77955e-117	0
LSM7	3.96223e-121	0.952364	0.748	0.282	8.20855e-117	0
RUVBL1	7.87802e-121	1.28801	0.413	0.094	1.63209e-116	0
ZNRD2	1.71494e-120	1.08364	0.566	0.171	3.55284e-116	0
FAM136A	4.76617e-120	1.12194	0.485	0.128	9.87407e-116	0
RBM8A	5.44129e-120	0.969444	0.839	0.391	1.12727e-115	0
CISD3	6.87311e-120	1.06463	0.599	0.191	1.4239e-115	0
TXN	7.35836e-120	0.850876	0.923	0.534	1.52443e-115	0
RPL15	1.94985e-119	0.703076	0.974	0.802	4.03951e-115	0
FBL	3.08555e-119	1.03391	0.707	0.26	6.39233e-115	0
ALYREF	1.33358e-118	1.0417	0.682	0.247	2.76277e-114	0
NME2	2.14366e-118	1.16343	0.507	0.142	4.44103e-114	0
BOP1	2.35731e-118	1.22647	0.42	0.099	4.88363e-114	0
RPL4	5.37534e-118	0.76803	0.965	0.728	1.11361e-113	0
NIFK	2.65797e-117	1.02953	0.638	0.217	5.50651e-113	0
HNRNPAB	4.89764e-116	0.987377	0.777	0.319	1.01464e-111	0
NOLC1	1.12248e-115	0.906979	0.777	0.31	2.32543e-111	0
PFDN2	1.8679e-115	0.951917	0.707	0.268	3.86973e-111	0
GPATCH4	2.7714e-115	1.05868	0.555	0.17	5.74152e-111	0
EIF6	2.99303e-115	0.881834	0.697	0.247	6.20066e-111	0
RPL37A	5.15765e-115	0.842911	0.929	0.639	1.06851e-110	0
AHCY	1.32639e-114	1.30672	0.426	0.107	2.74787e-110	0
ACTG1	1.37879e-114	0.712713	0.982	0.849	2.85644e-110	0
RUVBL2	2.26378e-114	1.22929	0.459	0.122	4.68988e-110	0
CDK6	2.97507e-114	0.735371	0.709	0.252	6.16346e-110	0
YBX1	3.40023e-114	0.843617	0.927	0.619	7.04426e-110	0
SNRPB	3.93148e-114	0.965242	0.725	0.276	8.14486e-110	0
MRPS7	5.16299e-114	0.954305	0.562	0.171	1.06962e-109	0
COX5A	6.61611e-114	0.916016	0.825	0.376	1.37066e-109	0
APRT	2.02929e-113	0.93411	0.884	0.47	4.20407e-109	0
IFRD2	2.32387e-113	1.0852	0.485	0.134	4.81436e-109	0
MRPL3	2.92399e-113	0.978209	0.662	0.234	6.05763e-109	0
TIMM17A	7.98493e-113	1.02497	0.515	0.148	1.65424e-108	0
STOML2	9.17724e-113	1.09462	0.591	0.198	1.90125e-108	0
CCT7	1.77401e-112	0.937296	0.798	0.34	3.67521e-108	0
ILF2	5.00404e-112	0.967577	0.749	0.3	1.03669e-107	0
MANF	7.73214e-112	1.06016	0.733	0.3	1.60187e-107	0
MRPL20	1.78949e-111	0.917031	0.736	0.281	3.70729e-107	0
CAMTA2	3.69972e-111	1.52908	0.385	0.092	7.66472e-107	0
PFN1	6.75905e-111	0.702388	0.977	0.858	1.40027e-106	0
RPS24	1.75607e-110	0.750383	0.956	0.749	3.63806e-106	0
TXNDC17	3.87703e-110	1.00879	0.546	0.168	8.03205e-106	0
CD320	1.04956e-109	1.05409	0.549	0.174	2.17438e-105	0
CCDC86	2.31749e-109	1.22655	0.37	0.083	4.80115e-105	0
EEF2	5.73773e-109	0.67154	0.979	0.802	1.18869e-104	0
POLR2F	5.75928e-109	0.975494	0.527	0.159	1.19315e-104	0
CISD1	7.08411e-109	1.28835	0.367	0.083	1.46761e-104	0
PHF5A	1.20889e-108	0.969424	0.48	0.133	2.50445e-104	0
TIMM10	1.39759e-108	1.00493	0.458	0.123	2.89539e-104	0
RPL7A	1.51901e-108	0.663892	0.972	0.828	3.14694e-104	0
MRPL52	1.79465e-108	0.877367	0.639	0.219	3.71798e-104	0
TMEM273	1.90591e-108	1.63136	0.358	0.081	3.94846e-104	0
WDR77	3.2965e-108	1.15949	0.42	0.106	6.82936e-104	0
SNRPG	5.02478e-108	0.900424	0.783	0.333	1.04098e-103	0
SEC61B	1.69961e-107	0.904047	0.884	0.454	3.52108e-103	0
PSMA6	4.44466e-107	0.861313	0.609	0.205	9.20801e-103	0
CHCHD10	6.52427e-107	1.09799	0.571	0.191	1.35163e-102	0
SF3B5	8.46902e-107	0.874733	0.685	0.254	1.75453e-102	0
NUTF2	8.47242e-107	0.875806	0.665	0.239	1.75523e-102	0
MRPS15	1.27645e-106	1.00293	0.528	0.161	2.64443e-102	0
CCT3	1.37873e-106	0.917292	0.854	0.412	2.85631e-102	0
MRPL11	2.67627e-106	1.01933	0.505	0.15	5.54443e-102	0
HNRNPA1	4.51665e-106	0.783843	0.949	0.624	9.35715e-102	0
PSMC3	1.41893e-105	0.854232	0.638	0.224	2.9396e-101	0
CCT4	1.62008e-105	0.871622	0.853	0.405	3.35633e-101	0
PRMT5	2.21305e-105	1.3687	0.352	0.079	4.58478e-101	0
CCDC124	2.74799e-105	1.0654	0.573	0.193	5.69301e-101	0
TRAP1	7.97297e-105	1.03912	0.487	0.142	1.65176e-100	0
RRP7A	1.41629e-104	0.954388	0.68	0.258	2.93413e-100	0
FAM174C	1.62421e-104	0.922872	0.542	0.172	3.36487e-100	0
SSBP1	2.94678e-104	0.924005	0.769	0.329	6.10485e-100	0
TIMM8B	5.77185e-104	1.15647	0.387	0.094	1.19576e-99	0
IMP4	7.23683e-104	0.918603	0.549	0.177	1.49925e-99	0
SNRPC	9.58827e-104	0.87312	0.649	0.235	1.9864e-99	0
RABGGTB	1.08176e-103	1.0787	0.468	0.135	2.24108e-99	0
MYDGF	1.47832e-103	0.858432	0.81	0.351	3.06263e-99	0
RPS17	1.86392e-103	1.39003	0.335	0.073	3.86149e-99	0
MTHFD2	1.94011e-103	0.995674	0.677	0.263	4.01932e-99	0
UBE2M	2.6591e-103	1.06146	0.479	0.139	5.50886e-99	0
MCRIP2	8.95477e-103	1.54257	0.3	0.059	1.85516e-98	0
MRPL21	1.22712e-102	0.955265	0.463	0.13	2.54223e-98	0
COA4	1.34537e-102	0.853296	0.558	0.178	2.7872e-98	0
SRSF3	1.7418e-102	0.826395	0.833	0.394	3.60848e-98	0
POP7	3.39726e-102	1.1806	0.383	0.094	7.0381e-98	0
ATP5F1B	3.63274e-102	0.814296	0.924	0.574	7.52594e-98	0
ADISSP	1.25003e-101	1.34199	0.354	0.082	2.58968e-97	0
ATP5MK	2.49614e-101	0.833486	0.749	0.305	5.17126e-97	0
CACYBP	3.21894e-101	0.920199	0.764	0.334	6.66867e-97	0
SLC25A39	1.74851e-100	0.914167	0.535	0.172	3.62238e-96	0
RPL17	5.16648e-100	0.834023	0.627	0.227	1.07034e-95	0
BANF1	5.89838e-100	0.88581	0.666	0.25	1.22197e-95	0
SF3B6	7.64727e-100	0.765721	0.676	0.249	1.58429e-95	0
TCP1	8.50404e-100	0.861387	0.762	0.333	1.76178e-95	0
SRPRB	1.20359e-99	0.882145	0.534	0.171	2.49348e-95	0
ERH	1.80663e-99	0.853923	0.769	0.335	3.74279e-95	0
LRRC59	1.88391e-99	0.884203	0.51	0.158	3.9029e-95	0
VDAC1	2.55666e-99	0.857963	0.755	0.316	5.29662e-95	0
ATP5PF	5.63621e-99	0.786817	0.719	0.281	1.16765e-94	0
MRPL18	1.50835e-98	0.938279	0.49	0.148	3.12484e-94	0
OSTC	1.75484e-98	0.812829	0.682	0.259	3.63551e-94	0
RRP9	2.44124e-98	1.2409	0.384	0.098	5.05751e-94	0
CCT8	6.10773e-98	0.872696	0.809	0.363	1.26534e-93	0
VDAC2	2.24859e-97	0.809291	0.729	0.299	4.65841e-93	0
HSD17B10	3.15881e-97	0.804341	0.509	0.158	6.54411e-93	0
SERBP1	4.75612e-97	0.794348	0.921	0.535	9.85325e-93	0
ATP5MC1	7.63955e-97	0.828655	0.618	0.223	1.58269e-92	0
SDF2L1	8.51856e-97	0.888061	0.698	0.279	1.76479e-92	0
CKS2	9.99884e-97	1.39493	0.316	0.069	2.07146e-92	0
RBIS	1.90629e-96	0.685355	0.546	0.176	3.94925e-92	0
LSM5	1.92865e-96	0.872053	0.482	0.146	3.99558e-92	0
COPRS	8.11434e-96	1.24702	0.344	0.082	1.68105e-91	0
PSMC4	8.29273e-96	0.829487	0.63	0.228	1.718e-91	0
MRPS34	1.18179e-95	0.771543	0.645	0.243	2.44832e-91	0
NDUFS6	1.22077e-95	0.766792	0.678	0.262	2.52906e-91	0
NOP10	1.25975e-95	0.802075	0.706	0.284	2.60982e-91	0
AHSA1	1.795e-95	0.876138	0.572	0.197	3.7187e-91	0
RPS4Y1	1.93309e-95	1.30444	0.448	0.142	4.00479e-91	0
MRPL15	1.98982e-95	1.13375	0.382	0.1	4.12232e-91	0
SNU13	3.01873e-95	0.799279	0.788	0.354	6.2539e-91	0
NOP56	4.35578e-95	0.912166	0.529	0.174	9.02386e-91	0
TUFM	7.05854e-95	0.872181	0.766	0.346	1.46232e-90	0
TMEM126A	7.67707e-95	0.988678	0.376	0.095	1.59046e-90	0
NDUFAF4	9.43677e-95	0.92435	0.423	0.117	1.95501e-90	0
DCUN1D5	1.53122e-94	0.981036	0.427	0.122	3.17223e-90	0
MTLN	1.56409e-94	1.10341	0.388	0.102	3.24033e-90	0
DDX39A	2.33586e-94	0.802042	0.747	0.313	4.83919e-90	0
GGCT	2.51214e-94	1.2475	0.302	0.064	5.2044e-90	0
PYCR1	3.06638e-94	1.93239	0.223	0.034	6.35262e-90	0
TXNL4A	3.70992e-94	0.819209	0.727	0.302	7.68584e-90	0
ATP5MF	3.91327e-94	0.763818	0.694	0.271	8.10712e-90	0
AURKAIP1	6.45128e-94	0.794397	0.701	0.278	1.33651e-89	0
MAGOH	1.08544e-93	0.726211	0.663	0.248	2.24871e-89	0
NAA20	1.70363e-93	0.925676	0.548	0.187	3.52941e-89	0
MRPS23	2.17155e-93	0.884077	0.444	0.132	4.49879e-89	0
MRPL36	2.85715e-93	0.9207	0.39	0.103	5.91915e-89	0
PFDN6	3.71345e-93	0.931376	0.451	0.134	7.69315e-89	0
APEX1	5.83351e-93	0.872285	0.534	0.178	1.20853e-88	0
AIMP2	6.68397e-93	0.928669	0.395	0.106	1.38472e-88	0
TNF	1.37304e-92	1.31065	0.628	0.257	2.84453e-88	0
TMEM208	1.4329e-92	0.745017	0.631	0.233	2.96854e-88	0
MRPL13	1.88891e-92	0.935403	0.434	0.126	3.91325e-88	0
ELOC	2.15373e-92	0.712759	0.658	0.249	4.46188e-88	0
PDAP1	2.60643e-92	0.840279	0.572	0.198	5.39974e-88	0
BCCIP	3.46905e-92	0.759665	0.537	0.178	7.18682e-88	0
SNRPA	3.77999e-92	0.900412	0.569	0.2	7.83101e-88	0
MRPL41	4.07216e-92	0.768837	0.694	0.279	8.43629e-88	0
RAB5IF	4.71358e-92	0.798929	0.612	0.225	9.76512e-88	0
POLR2K	5.13805e-92	0.785492	0.509	0.162	1.06445e-87	0
MDH2	8.36418e-92	0.79221	0.683	0.27	1.73281e-87	0
ATP5MJ	9.65682e-92	0.812447	0.613	0.226	2.0006e-87	0
RPL31	1.28229e-91	0.751083	0.896	0.535	2.65652e-87	0
LSM4	1.59061e-91	0.911857	0.533	0.181	3.29527e-87	0
BZW2	4.28098e-91	1.05941	0.425	0.125	8.86891e-87	0
LAGE3	5.37496e-91	0.816633	0.473	0.146	1.11353e-86	0
HSPA8	5.97101e-91	0.668127	0.973	0.792	1.23701e-86	0
PRELID1	6.1528e-91	0.825931	0.802	0.386	1.27468e-86	0
BYSL	1.34146e-90	1.24559	0.31	0.071	2.77911e-86	0
POLR3H	3.56072e-90	1.09292	0.334	0.081	7.37675e-86	0
IRAK1	3.8087e-90	1.08752	0.365	0.095	7.89048e-86	0
POMP	4.05951e-90	0.747355	0.781	0.347	8.41008e-86	0
EXOSC3	4.20133e-90	0.989044	0.394	0.109	8.7039e-86	0
FKBP1A	7.88934e-90	0.770126	0.582	0.21	1.63444e-85	0
TMEM97	8.57278e-90	1.65116	0.229	0.038	1.77602e-85	0
NDUFS3	8.79242e-90	0.792193	0.479	0.15	1.82152e-85	0
RPL26L1	1.23019e-89	1.16914	0.33	0.08	2.54859e-85	0
MRPL37	1.42576e-89	0.881447	0.494	0.162	2.95374e-85	0
KPNA2	2.31135e-89	0.938683	0.42	0.122	4.78843e-85	0
PNO1	2.50679e-89	0.960767	0.408	0.118	5.19331e-85	0
CENPX	3.27064e-89	0.927959	0.395	0.11	6.77578e-85	0
SSRP1	4.71554e-89	0.753021	0.564	0.197	9.76919e-85	0
RPL27	1.66152e-88	0.700022	0.927	0.629	3.44217e-84	0
EIF4EBP1	3.59131e-88	1.58299	0.265	0.054	7.44011e-84	0
RPF2	5.0994e-88	1.18673	0.337	0.084	1.05644e-83	0
RACK1	5.9222e-88	0.613388	0.959	0.781	1.2269e-83	0
VDAC3	6.48582e-88	0.774987	0.537	0.182	1.34367e-83	0
ARPC5L	9.99994e-88	0.762078	0.726	0.311	2.07169e-83	0
PAK1IP1	1.04216e-87	1.09635	0.378	0.104	2.15903e-83	0
IL4I1	1.08315e-87	1.03783	0.511	0.181	2.24395e-83	0
PUM3	1.57019e-87	0.730285	0.584	0.212	3.25296e-83	0
MAPKAPK3	2.92117e-87	0.936669	0.417	0.122	6.05179e-83	0
GLRX3	4.87858e-87	0.837129	0.491	0.16	1.0107e-82	0
RRP1	6.0419e-87	1.03057	0.37	0.099	1.2517e-82	0
POLR2L	9.2241e-87	0.716707	0.756	0.322	1.91096e-82	0
LAMTOR5	9.52786e-87	0.710061	0.607	0.224	1.97389e-82	0
ZBED2	1.05697e-86	1.28507	0.395	0.119	2.18972e-82	0
PRDX4	1.08806e-86	0.77517	0.546	0.191	2.25413e-82	0
CDC123	1.3773e-86	0.784619	0.571	0.201	2.85336e-82	0
STRAP	2.65445e-86	0.722442	0.564	0.198	5.49921e-82	0
ACP1	4.63318e-86	0.738577	0.521	0.177	9.59855e-82	0
MRPL14	4.81857e-86	0.685398	0.565	0.198	9.98263e-82	0
RPS5	5.41549e-86	0.61057	0.949	0.758	1.12193e-81	0
METTL5	6.70219e-86	0.719613	0.433	0.13	1.38849e-81	0
CLPP	1.50088e-85	0.676856	0.564	0.2	3.10938e-81	0
HSBP1	2.14462e-85	0.768747	0.454	0.14	4.44301e-81	0
ABRACL	3.21684e-85	0.718008	0.714	0.298	6.66432e-81	0
TUBB	9.53255e-85	0.725338	0.929	0.622	1.97486e-80	0
RBPJ	1.51839e-84	0.739498	0.715	0.304	3.14564e-80	0
NSA2	1.6451e-84	0.636279	0.641	0.243	3.40816e-80	0
HDAC2	2.05456e-84	0.81107	0.496	0.167	4.25643e-80	0
H2AX	2.52118e-84	1.11745	0.301	0.071	5.22313e-80	0
PRDX3	2.80608e-84	0.761632	0.565	0.208	5.81335e-80	0
TIMM50	3.35816e-84	0.932852	0.416	0.125	6.95711e-80	0
PSMB6	3.44187e-84	0.709797	0.797	0.37	7.13053e-80	0
ATP5F1D	4.12067e-84	0.735398	0.84	0.425	8.5368e-80	0
ATP5PB	4.9847e-84	0.710608	0.741	0.323	1.03268e-79	0
GINS2	5.20814e-84	2.19868	0.177	0.023	1.07897e-79	0
YIF1A	6.25186e-84	0.686012	0.52	0.177	1.2952e-79	0
SHMT2	1.05051e-83	0.846465	0.468	0.153	2.17634e-79	0
BUD31	1.10701e-83	0.754677	0.504	0.169	2.2934e-79	0
DPM2	1.36137e-83	0.891832	0.361	0.097	2.82036e-79	0
TRIM28	1.5782e-83	0.691572	0.586	0.216	3.26956e-79	0
MRPS35	2.54648e-83	0.782171	0.503	0.17	5.27554e-79	0
EIF2S1	4.61717e-83	0.783683	0.601	0.228	9.56538e-79	0
PSMB7	8.28248e-83	0.719393	0.608	0.231	1.71588e-78	0
LSM2	8.59162e-83	0.723864	0.543	0.196	1.77993e-78	0
POLR2E	9.35849e-83	0.701606	0.636	0.247	1.9388e-78	0
UQCRH	9.37971e-83	0.684897	0.69	0.281	1.94319e-78	0
TSR1	9.45243e-83	0.87677	0.438	0.139	1.95826e-78	0
RGS16	9.53586e-83	1.9473	0.268	0.06	1.97554e-78	0
PES1	1.09811e-82	0.926517	0.407	0.121	2.27496e-78	0
ATP6V0B	1.6005e-82	0.693219	0.726	0.314	3.31576e-78	0
GTPBP4	1.79201e-82	0.786192	0.562	0.206	3.7125e-78	0
AK2	2.25041e-82	0.817342	0.485	0.164	4.66217e-78	0
ENY2	2.73598e-82	0.6942	0.561	0.203	5.66813e-78	0
LSM6	3.20876e-82	0.736081	0.522	0.183	6.64758e-78	0
RPL27A	3.45694e-82	0.706522	0.894	0.542	7.16175e-78	0
HSPBP1	7.76351e-82	0.921617	0.363	0.101	1.60837e-77	0
FKBP11	8.18439e-82	0.783082	0.555	0.205	1.69556e-77	0
GSTP1	1.39343e-81	0.722213	0.814	0.403	2.88677e-77	0
BTF3	1.64194e-81	0.659814	0.924	0.618	3.40161e-77	0
PPIF	2.1433e-81	0.949559	0.417	0.13	4.44028e-77	0
STIP1	2.90534e-81	0.686608	0.827	0.4	6.01899e-77	0
PRELID3B	3.04863e-81	0.770131	0.428	0.133	6.31585e-77	0
PSMD13	3.29449e-81	0.633929	0.647	0.253	6.8252e-77	0
PSMB2	3.75897e-81	0.662817	0.688	0.281	7.78745e-77	0
MRPL47	5.77382e-81	0.744468	0.454	0.145	1.19616e-76	0
RSL1D1	8.55787e-81	0.715179	0.761	0.348	1.77293e-76	0
LSM3	9.39083e-81	0.733809	0.457	0.148	1.9455e-76	0
SRA1	9.48297e-81	0.770922	0.452	0.145	1.96459e-76	0
SNRNP70	1.81695e-80	0.632256	0.672	0.273	3.76418e-76	0
DDX56	1.85752e-80	0.862501	0.42	0.132	3.84823e-76	0
THOC7	3.79573e-80	0.812154	0.43	0.135	7.86362e-76	0
NDUFB3	4.12247e-80	0.724483	0.489	0.165	8.54053e-76	0
GADD45GIP1	4.60342e-80	0.655305	0.767	0.341	9.5369e-76	0
ERCC1	6.55481e-80	1.07016	0.339	0.091	1.35796e-75	0
SLC1A5	9.07771e-80	0.671873	0.576	0.219	1.88063e-75	0
WDR74	1.53026e-79	0.740145	0.414	0.127	3.17025e-75	0
MFNG	1.78943e-79	0.809148	0.418	0.129	3.70716e-75	0
GAR1	2.26973e-79	0.897164	0.377	0.11	4.70219e-75	0
WDR12	2.86494e-79	1.09727	0.316	0.081	5.93529e-75	0
IL17A	3.03018e-79	3.8644	0.191	0.032	6.27762e-75	0
DNAJA1	3.07147e-79	0.710193	0.876	0.467	6.36317e-75	0
WDR46	4.03079e-79	0.844309	0.403	0.122	8.3506e-75	0
DYNLL1	4.27522e-79	0.704936	0.731	0.327	8.85697e-75	0
FOSL1	4.68764e-79	1.299	0.304	0.077	9.71138e-75	0
RRS1	5.87075e-79	0.919112	0.375	0.11	1.21624e-74	0
RPL38	6.49916e-79	0.681417	0.858	0.46	1.34643e-74	0
JPT1	7.33459e-79	0.718881	0.6	0.237	1.51951e-74	0
PSMD3	1.37977e-78	0.832396	0.527	0.193	2.85846e-74	0
CYC1	2.39589e-78	0.683341	0.6	0.231	4.96357e-74	0
OSM	5.29283e-78	1.54691	0.259	0.058	1.09652e-73	0
NDUFB2	5.43289e-78	0.669251	0.737	0.319	1.12553e-73	0
EMC6	5.545e-78	0.625912	0.547	0.202	1.14876e-73	0
ALG3	8.50081e-78	0.785421	0.375	0.108	1.76111e-73	0
SNRPD2	9.35699e-78	0.728061	0.821	0.427	1.93849e-73	0
SET	1.13526e-77	0.689154	0.872	0.476	2.35192e-73	0
TMEM147	1.45822e-77	0.623915	0.549	0.201	3.02099e-73	0
UTP11	1.64686e-77	1.06702	0.324	0.087	3.4118e-73	0
MRPS18C	2.00565e-77	0.701488	0.451	0.147	4.15511e-73	0
MRPS2	2.63604e-77	0.895679	0.364	0.105	5.46108e-73	0
SLC35B1	2.82352e-77	1.03657	0.362	0.105	5.84949e-73	0
COX7B	5.68808e-77	0.614767	0.686	0.288	1.1784e-72	0
NABP2	6.70764e-77	1.274	0.266	0.061	1.38962e-72	0
IQCG	7.42207e-77	2.79089	0.182	0.029	1.53763e-72	0
ADRM1	8.34463e-77	0.680248	0.71	0.313	1.72876e-72	0
NOB1	8.43719e-77	0.65845	0.449	0.149	1.74793e-72	0
IL17F	1.27063e-76	4.27753	0.175	0.028	2.63236e-72	0
MRPL55	1.46661e-76	0.994728	0.298	0.075	3.03839e-72	0
DUS1L	1.875e-76	0.65083	0.495	0.173	3.88443e-72	0
TXN2	1.93583e-76	0.674291	0.385	0.115	4.01045e-72	0
NOC2L	2.01913e-76	0.662345	0.494	0.172	4.18304e-72	0
METTL1	3.44732e-76	1.52663	0.216	0.041	7.14181e-72	0
MYC	4.81025e-76	1.0774	0.444	0.156	9.9654e-72	0
EED	5.14793e-76	0.90559	0.444	0.149	1.0665e-71	0
RPL36A	5.61091e-76	0.655559	0.568	0.215	1.16241e-71	0
SEM1	6.64697e-76	0.602052	0.654	0.264	1.37705e-71	0
POLR1G	8.12463e-76	1.60249	0.204	0.036	1.68318e-71	0
TIMM23	1.30857e-75	0.740918	0.469	0.161	2.71096e-71	0
ACOT7	1.34698e-75	1.19323	0.304	0.079	2.79054e-71	0
TUBB4B	1.44681e-75	0.675031	0.831	0.426	2.99735e-71	0
SH2D2A	2.56104e-75	0.607498	0.836	0.411	5.30571e-71	0
ATOX1	2.70048e-75	0.765934	0.437	0.145	5.59458e-71	0
GTF3C6	3.3858e-75	0.677142	0.558	0.212	7.01437e-71	0
MRPL51	3.59427e-75	0.622207	0.595	0.233	7.44625e-71	0
EXOSC5	5.56137e-75	0.938941	0.296	0.075	1.15215e-70	0
ADSL	5.59906e-75	0.870745	0.358	0.104	1.15996e-70	0
MCM2	5.7411e-75	1.79539	0.192	0.032	1.18938e-70	0
NEDD8	6.45129e-75	0.638651	0.478	0.164	1.33651e-70	0
NDUFB6	6.9168e-75	0.639262	0.509	0.182	1.43295e-70	0
DPH2	9.19642e-75	1.21407	0.279	0.068	1.90522e-70	0
SLC29A1	9.86978e-75	1.19234	0.253	0.056	2.04472e-70	0
CBX3	1.0721e-74	0.619923	0.629	0.255	2.22107e-70	0
POLE3	1.26384e-74	0.7627	0.365	0.108	2.6183e-70	0
PSMD14	1.37813e-74	0.689392	0.609	0.243	2.85508e-70	0
RPL36	1.41504e-74	0.600616	0.931	0.709	2.93154e-70	0
PDCD2	1.5326e-74	0.60226	0.541	0.201	3.17509e-70	0
MAGOHB	2.21607e-74	0.891605	0.31	0.082	4.59104e-70	0
FAM162A	2.42216e-74	0.707656	0.428	0.14	5.018e-70	0
PSMA7	2.43162e-74	0.611765	0.921	0.595	5.03758e-70	0
PSMC1	3.42949e-74	0.752347	0.519	0.193	7.10488e-70	0
LAG3	4.84805e-74	1.13637	0.346	0.105	1.00437e-69	0
HDDC2	5.48663e-74	0.9572	0.33	0.093	1.13666e-69	0
DCAF13	7.66119e-74	0.771445	0.391	0.122	1.58717e-69	0
ATIC	1.30933e-73	0.658164	0.511	0.187	2.71253e-69	0
PMVK	1.62748e-73	0.933506	0.361	0.108	3.37165e-69	0
BCAT2	1.79197e-73	1.07652	0.277	0.068	3.71242e-69	0
PSMD6	2.22026e-73	0.651054	0.627	0.257	4.5997e-69	0
CHCHD1	2.55964e-73	0.725794	0.392	0.122	5.30281e-69	0
ANP32B	4.14438e-73	0.675356	0.807	0.416	8.58591e-69	0
FEN1	4.42444e-73	1.12434	0.235	0.05	9.16611e-69	0
PSMD12	5.71928e-73	0.706199	0.622	0.257	1.18486e-68	0
C19orf53	6.11964e-73	0.627148	0.699	0.306	1.26781e-68	0
PRPF19	6.52223e-73	0.714274	0.443	0.15	1.35121e-68	0
MAZ	6.70023e-73	0.682387	0.341	0.097	1.38809e-68	0
PSMD7	1.04727e-72	0.649126	0.682	0.294	2.16963e-68	0
GLRX5	1.09404e-72	0.697261	0.425	0.139	2.26651e-68	0
E2F4	1.73403e-72	0.643432	0.507	0.185	3.59238e-68	0
MRPL24	1.76404e-72	0.737767	0.425	0.141	3.65456e-68	0
MCTS1	2.29053e-72	0.873184	0.338	0.097	4.74529e-68	0
ARL1	2.44832e-72	0.946828	0.329	0.093	5.07218e-68	0
MT2A	3.01634e-72	1.29762	0.621	0.298	6.24894e-68	0
PSMC2	5.14855e-72	0.61965	0.534	0.2	1.06663e-67	0
DESI1	5.16141e-72	0.677015	0.508	0.188	1.06929e-67	0
PCNA	5.78122e-72	1.07447	0.301	0.081	1.1977e-67	0
SUPT4H1	9.16705e-72	0.740933	0.371	0.114	1.89914e-67	0
PSMG3	1.6271e-71	0.879106	0.298	0.079	3.37085e-67	0
CCDC85B	2.04743e-71	0.643178	0.593	0.239	4.24166e-67	0
PSMA3	2.05081e-71	0.618294	0.74	0.34	4.24866e-67	0
EIF4A3	2.61769e-71	0.683912	0.536	0.206	5.42307e-67	0
TPRKB	7.68532e-71	0.757704	0.346	0.102	1.59217e-66	0
SNRPB2	7.76271e-71	0.613884	0.582	0.232	1.6082e-66	0
SEC11C	1.0621e-70	0.604691	0.752	0.343	2.20035e-66	0
TFAM	1.75492e-70	0.654616	0.451	0.157	3.63567e-66	0
PSMD11	1.76207e-70	0.641059	0.633	0.266	3.65048e-66	0
SIGMAR1	2.44035e-70	0.859816	0.297	0.08	5.05568e-66	0
ELP5	3.8279e-70	0.804467	0.343	0.101	7.93027e-66	0
DDX49	4.14218e-70	0.920131	0.3	0.081	8.58136e-66	0
MCUR1	6.6736e-70	0.876172	0.334	0.098	1.38257e-65	0
PPIH	8.2514e-70	0.727964	0.388	0.124	1.70944e-65	0
UBE2T	8.71105e-70	1.77769	0.157	0.022	1.80467e-65	0
PTRH2	8.86226e-70	0.824672	0.337	0.099	1.836e-65	0
MYG1	9.77367e-70	0.757223	0.372	0.117	2.02481e-65	0
GALE	1.39795e-69	1.69579	0.197	0.037	2.89612e-65	0
MRPS26	1.50554e-69	0.662496	0.407	0.135	3.11903e-65	0
POLR1C	2.26328e-69	0.750898	0.357	0.109	4.68883e-65	0
MCM6	2.28483e-69	0.719389	0.397	0.131	4.73348e-65	0
POLDIP2	2.88435e-69	0.701076	0.364	0.112	5.97551e-65	0
DNAJB11	3.09501e-69	0.723929	0.501	0.189	6.41194e-65	0
DTYMK	8.97068e-69	0.9779	0.299	0.082	1.85846e-64	0
FAM216A	1.12209e-68	1.77166	0.167	0.026	2.32464e-64	0
UBE2L3	1.23213e-68	0.608208	0.654	0.282	2.55261e-64	0
PSME3	1.25362e-68	0.606353	0.467	0.167	2.59713e-64	0
CD40LG	1.95509e-68	1.26585	0.383	0.132	4.05035e-64	0
TRAF4	3.92348e-68	0.715089	0.535	0.215	8.12827e-64	0
TIMM8A	6.88727e-68	1.18086	0.209	0.043	1.42684e-63	0
DNAJC2	8.57894e-68	0.70326	0.497	0.188	1.7773e-63	0
FTSJ1	1.30566e-67	0.729032	0.356	0.11	2.70494e-63	0
EXOSC7	1.30892e-67	0.720781	0.345	0.104	2.71169e-63	0
TRMT10C	1.46396e-67	0.643074	0.394	0.129	3.03289e-63	0
MPDU1	1.8295e-67	0.750969	0.369	0.117	3.79018e-63	0
WDR18	1.87898e-67	0.70435	0.368	0.115	3.89268e-63	0
MRPL40	2.0398e-67	0.844553	0.306	0.086	4.22585e-63	0
MLF2	2.11688e-67	0.631585	0.562	0.224	4.38554e-63	0
DUSP4	2.20917e-67	0.734191	0.676	0.313	4.57674e-63	0
TRMT61A	2.9057e-67	1.27405	0.209	0.043	6.01974e-63	0
RBM3	4.50209e-67	0.626635	0.846	0.448	9.32699e-63	0
CD151	5.42229e-67	1.24067	0.251	0.062	1.12333e-62	0
MCM3	8.75454e-67	0.761977	0.355	0.111	1.81368e-62	0
UQCC2	2.43525e-66	0.632819	0.374	0.121	5.0451e-62	0
RPIA	2.476e-66	0.672767	0.372	0.121	5.12953e-62	0
UCK2	3.55151e-66	0.91866	0.296	0.082	7.35767e-62	0
SNRNP25	4.90507e-66	1.0642	0.224	0.05	1.01618e-61	0
EIF2A	5.38038e-66	0.618664	0.515	0.199	1.11465e-61	0
CCDC137	7.14078e-66	0.781364	0.314	0.091	1.47936e-61	0
PSMB3	1.83353e-65	0.601726	0.84	0.452	3.79852e-61	0
C1orf122	2.12193e-65	0.774462	0.345	0.108	4.39601e-61	0
EIF4A1	4.92809e-65	0.966392	0.27	0.072	1.02095e-60	0
GEMIN7	5.25247e-65	0.892761	0.241	0.058	1.08816e-60	0
GNL2	5.49973e-65	0.60698	0.403	0.137	1.13938e-60	0
MTFP1	7.13016e-65	0.827136	0.272	0.072	1.47716e-60	0
ISOC2	1.28686e-64	0.896607	0.262	0.067	2.66599e-60	0
MRPS25	2.05571e-64	0.775906	0.332	0.102	4.25881e-60	0
EXOSC8	2.13075e-64	0.633324	0.423	0.149	4.41428e-60	0
TXNDC5	2.6291e-64	0.917442	0.264	0.069	5.44671e-60	0
CKS1B	2.66341e-64	1.38558	0.177	0.032	5.51779e-60	0
AK6	2.97498e-64	0.716931	0.333	0.102	6.16327e-60	0
SLX9	5.90805e-64	0.769733	0.322	0.097	1.22397e-59	0
POLR2G	6.97891e-64	0.666625	0.403	0.139	1.44582e-59	0
PFDN4	7.25482e-64	0.713385	0.329	0.1	1.50298e-59	0
RCC1	8.11028e-64	0.672308	0.418	0.148	1.68021e-59	0
ATAD3A	9.23048e-64	1.1429	0.23	0.055	1.91228e-59	0
MTCH2	1.07532e-63	0.643703	0.408	0.14	2.22773e-59	0
MT1X	2.6172e-63	0.857925	0.303	0.089	5.42206e-59	0
CORO1B	3.35559e-63	0.689166	0.381	0.129	6.95179e-59	0
MCM4	6.25349e-63	1.15957	0.234	0.057	1.29554e-58	0
POLR2C	8.6566e-63	0.606267	0.388	0.131	1.79339e-58	0
GRWD1	9.64611e-63	0.698473	0.327	0.101	1.99838e-58	0
TRIAP1	1.68958e-62	0.853948	0.262	0.069	3.5003e-58	0
GFUS	1.72934e-62	0.679998	0.378	0.128	3.58266e-58	0
DDA1	2.44381e-62	0.636738	0.327	0.101	5.06285e-58	0
ECHDC1	4.46464e-62	0.603984	0.404	0.14	9.2494e-58	0
CCDC167	1.20858e-61	0.734845	0.345	0.111	2.50382e-57	0
PTRH1	1.43912e-61	1.01842	0.262	0.071	2.98143e-57	0
C8orf33	1.78482e-61	0.791751	0.261	0.069	3.69761e-57	0
QTRT1	2.80305e-61	0.733252	0.317	0.097	5.80708e-57	0
MRPL50	3.82771e-61	0.604756	0.29	0.083	7.92987e-57	0
PSMG1	6.13103e-61	0.744573	0.276	0.077	1.27017e-56	0
NOC4L	1.11198e-60	0.996401	0.243	0.063	2.30369e-56	0
GEMIN6	1.29318e-60	1.1057	0.19	0.039	2.67909e-56	0
POP5	1.98906e-60	0.654897	0.367	0.123	4.12073e-56	0
ZNF511	2.64146e-60	0.830981	0.256	0.068	5.47231e-56	0
TRMT6	2.87529e-60	0.721168	0.31	0.095	5.95674e-56	0
IFNG	3.05872e-60	3.10204	0.324	0.118	6.33675e-56	0
SEH1L	3.27381e-60	0.665191	0.312	0.095	6.78236e-56	0
RARS1	3.44448e-60	0.683292	0.332	0.106	7.13593e-56	0
ANKRD39	3.54786e-60	0.854615	0.259	0.07	7.3501e-56	0
GPN3	4.2353e-60	0.656735	0.282	0.081	8.77428e-56	0
NME1	4.93677e-60	1.81563	0.156	0.027	1.02275e-55	0
TFDP1	7.26233e-60	0.646087	0.328	0.104	1.50454e-55	0
TYW3	1.14775e-59	0.786793	0.295	0.088	2.3778e-55	0
COX16	1.45968e-59	0.636337	0.259	0.07	3.02402e-55	0
TLCD1	1.6036e-59	1.65582	0.177	0.036	3.32219e-55	0
TARBP2	1.76451e-59	1.03417	0.226	0.056	3.65554e-55	0
PSAT1	1.83241e-59	1.04989	0.284	0.085	3.7962e-55	0
GLRX2	2.36231e-59	1.10226	0.222	0.054	4.894e-55	0
UTP14A	3.40331e-59	0.685275	0.32	0.101	7.05064e-55	0
SLC25A11	3.54246e-59	0.679474	0.306	0.094	7.33892e-55	0
ARMC10	3.83427e-59	0.651087	0.34	0.111	7.94346e-55	0
MRPL39	4.21912e-59	0.883655	0.267	0.075	8.74074e-55	0
LMNA	5.17463e-59	0.652836	0.764	0.402	1.07203e-54	0
MRPL35	8.68451e-59	0.965551	0.244	0.065	1.79917e-54	0
MCM5	1.09868e-58	0.680212	0.299	0.091	2.27613e-54	0
NIT2	1.25434e-58	0.725771	0.275	0.079	2.59863e-54	0
CENPV	1.44424e-58	1.86551	0.152	0.026	2.99203e-54	0
RP9	1.52619e-58	0.744374	0.285	0.084	3.16181e-54	0
PPIL1	1.95161e-58	0.925134	0.26	0.073	4.04316e-54	0
GADD45B	2.81387e-58	0.637425	0.658	0.319	5.8295e-54	0
ERI3	2.85661e-58	0.730955	0.257	0.071	5.91803e-54	0
MATK	3.14646e-58	1.7841	0.139	0.022	6.51852e-54	0
UTP4	5.075e-58	0.746977	0.321	0.103	1.05139e-53	0
HRAS	5.81511e-58	0.619939	0.33	0.107	1.20472e-53	0
IER3	6.08727e-58	1.31418	0.359	0.131	1.2611e-53	0
NIP7	7.53598e-58	0.75368	0.333	0.11	1.56123e-53	0
IMPDH1	3.45768e-57	0.696316	0.278	0.082	7.16328e-53	0
DPP4	4.38706e-57	0.770074	0.324	0.107	9.08867e-53	0
ARRB2	4.60725e-57	0.722316	0.422	0.161	9.54483e-53	0
ATAD3B	6.18554e-57	1.04652	0.243	0.067	1.28146e-52	0
AKR1B1	6.33332e-57	0.612302	0.316	0.101	1.31207e-52	0
MRPL58	7.71389e-57	0.622739	0.294	0.09	1.59809e-52	0
FAM241A	1.10937e-56	0.687587	0.429	0.165	2.29828e-52	0
GMPPB	1.15244e-56	1.01086	0.265	0.076	2.38751e-52	0
PNPT1	1.78478e-56	0.618334	0.376	0.133	3.69753e-52	0
CHEK1	2.91081e-56	1.65274	0.134	0.021	6.03033e-52	0
ZBTB32	5.19639e-56	0.807611	0.299	0.096	1.07654e-51	0
MZT1	8.17101e-56	0.635377	0.29	0.089	1.69279e-51	0
CDKN2AIPNL	1.06249e-55	0.949524	0.208	0.051	2.20115e-51	0
NCLN	1.21772e-55	0.632486	0.329	0.11	2.52275e-51	0
RABEPK	1.25049e-55	0.861452	0.237	0.065	2.59065e-51	0
EMC8	1.94702e-55	0.823665	0.272	0.081	4.03363e-51	0
NTMT1	2.27963e-55	0.626211	0.286	0.088	4.72272e-51	0
TFB2M	2.48471e-55	0.905674	0.229	0.061	5.14758e-51	0
CTPS1	2.74662e-55	0.790518	0.313	0.102	5.69017e-51	0
NLE1	3.77032e-55	1.12755	0.186	0.041	7.81097e-51	0
MFSD12	3.79724e-55	0.808191	0.298	0.095	7.86675e-51	0
MIX23	4.64699e-55	0.888168	0.229	0.061	9.62718e-51	0
CTU2	9.99704e-55	0.925452	0.201	0.048	2.07109e-50	0
MRPS28	1.0479e-54	1.12759	0.216	0.055	2.17094e-50	0
LMNB2	1.33821e-54	0.788852	0.251	0.071	2.77236e-50	0
TIMM22	1.82821e-54	0.843782	0.252	0.072	3.78751e-50	0
TIMM9	8.4195e-54	0.630458	0.267	0.079	1.74427e-49	0
NOPCHAP1	8.45156e-54	0.911576	0.2	0.049	1.75091e-49	0
MYBBP1A	1.2921e-53	0.739702	0.297	0.096	2.67683e-49	0
CDT1	1.33225e-53	2.18074	0.11	0.014	2.76002e-49	0
PHLDA2	1.64599e-53	1.51114	0.169	0.036	3.41e-49	0
SFXN4	1.76971e-53	0.852941	0.215	0.055	3.66631e-49	0
RWDD4	4.43514e-53	0.678491	0.276	0.085	9.18827e-49	0
POLR2D	4.45114e-53	0.669308	0.277	0.086	9.22142e-49	0
ZMYND19	6.03394e-53	0.726385	0.226	0.061	1.25005e-48	0
GMNN	2.67458e-52	1.02406	0.188	0.045	5.54093e-48	0
MFSD2A	3.90142e-52	1.92059	0.144	0.027	8.08257e-48	0
EIF2B1	8.10988e-52	0.602877	0.28	0.088	1.68012e-47	0
TRMT1	9.80341e-52	0.700469	0.298	0.098	2.03097e-47	0
RIOK1	1.12355e-51	0.61114	0.356	0.129	2.32766e-47	0
FAH	1.32581e-51	1.34848	0.175	0.039	2.74669e-47	0
ATF5	1.75522e-51	1.0402	0.225	0.063	3.63629e-47	0
PEMT	2.5877e-51	1.00285	0.208	0.054	5.36094e-47	0
MPHOSPH6	2.89309e-51	0.614724	0.251	0.073	5.99362e-47	0
PELO	8.61128e-51	0.906295	0.212	0.056	1.784e-46	0
GPR65	1.51214e-50	0.730318	0.317	0.111	3.1327e-46	0
EIF1AY	2.26273e-50	1.31788	0.179	0.042	4.68769e-46	0
CDK2AP1	3.0523e-50	1.00913	0.204	0.053	6.32345e-46	0
RRP15	3.1205e-50	0.651762	0.268	0.084	6.46474e-46	0
G6PD	6.15085e-50	0.723737	0.285	0.093	1.27427e-45	0
MSC	1.63735e-49	1.61762	0.164	0.037	3.39209e-45	0
FASN	1.70621e-49	0.923268	0.23	0.066	3.53476e-45	0
PPP5C	3.38293e-49	0.653089	0.299	0.101	7.00841e-45	0
CHAC2	4.82265e-49	1.21591	0.137	0.026	9.99108e-45	0
MRPL2	5.16555e-49	0.661237	0.18	0.043	1.07015e-44	0
HDDC3	7.69964e-49	0.647974	0.217	0.06	1.59514e-44	0
ANTKMT	1.02643e-48	0.719144	0.254	0.079	2.12646e-44	0
CIAPIN1	1.88138e-48	0.721884	0.276	0.09	3.89766e-44	0
UQCC4	2.57647e-48	0.680523	0.194	0.05	5.33767e-44	0
DPM1	3.07056e-48	0.682417	0.252	0.078	6.36128e-44	0
GNPNAT1	3.21282e-48	0.857097	0.22	0.063	6.65599e-44	0
LONP1	6.87135e-48	0.669917	0.28	0.093	1.42354e-43	0
NKG7	7.19313e-48	1.41461	0.16	0.036	1.4902e-43	0
MRPL45	8.08295e-48	0.841315	0.214	0.06	1.67455e-43	0
RNASEH2C	1.63453e-47	0.732833	0.227	0.067	3.38626e-43	0
CFAP20	1.69384e-47	0.708446	0.228	0.067	3.50912e-43	0
TIPIN	2.12098e-47	0.825575	0.2	0.054	4.39403e-43	0
FH	3.33548e-47	0.753686	0.242	0.075	6.91012e-43	0
ERAL1	4.29256e-47	0.677214	0.245	0.076	8.8929e-43	0
DOHH	6.00183e-47	0.742253	0.237	0.073	1.2434e-42	0
BCL2A1	1.09316e-46	0.686912	0.279	0.095	2.2647e-42	0
FASLG	2.5293e-46	2.23896	0.103	0.015	5.23994e-42	0
MPV17L2	2.65853e-46	0.944083	0.19	0.05	5.50767e-42	0
EXOSC2	4.68417e-46	0.698296	0.199	0.054	9.70419e-42	0
PPAT	7.5884e-46	0.799412	0.221	0.066	1.57209e-41	0
CRLS1	7.59468e-46	0.610707	0.238	0.073	1.57339e-41	0
ORC6	1.26854e-45	1.47552	0.106	0.016	2.62804e-41	0
SLC25A19	2.12055e-45	1.04386	0.163	0.038	4.39315e-41	0
RFK	2.32002e-45	0.614875	0.254	0.082	4.80639e-41	0
THOC6	3.68877e-45	0.688179	0.219	0.065	7.64203e-41	0
PDXP	4.10917e-45	0.984448	0.142	0.03	8.51296e-41	0
EEF2KMT	8.85039e-45	0.793557	0.176	0.044	1.83354e-40	0
TEX30	1.97567e-44	0.646554	0.208	0.06	4.093e-40	0
UCP2	3.60643e-44	0.756809	0.344	0.138	7.47144e-40	0
UMPS	3.9415e-44	0.684203	0.228	0.071	8.1656e-40	0
UQCRHL	7.0539e-44	0.819275	0.174	0.045	1.46136e-39	0
UHRF1	8.30928e-44	2.15205	0.101	0.015	1.72143e-39	0
RPUSD1	1.59693e-43	0.676421	0.196	0.055	3.30837e-39	0
UBL4A	6.49466e-43	0.622012	0.201	0.058	1.3455e-38	0
CHID1	1.01368e-42	0.733444	0.207	0.061	2.10004e-38	0
RAD51C	1.03144e-42	0.662845	0.201	0.058	2.13684e-38	0
FUOM	1.86744e-42	0.635989	0.273	0.096	3.86877e-38	0
CHPF	3.56924e-42	0.966133	0.195	0.057	7.3944e-38	0
SAAL1	4.55755e-42	0.831351	0.179	0.049	9.44187e-38	0
POLR1E	5.65478e-42	0.798457	0.204	0.061	1.1715e-37	0
PUS1	5.67751e-42	0.751505	0.203	0.06	1.17621e-37	0
JMJD4	6.40975e-41	0.911862	0.171	0.046	1.32791e-36	0
LAPTM4B	1.41301e-40	0.797786	0.223	0.073	2.92733e-36	0
PFAS	1.74914e-40	0.893346	0.153	0.038	3.62369e-36	0
PTMS	1.95767e-40	0.974371	0.209	0.066	4.0557e-36	0
MID1IP1	2.0052e-40	0.875505	0.178	0.05	4.15418e-36	0
MAD2L1	2.97659e-40	1.507	0.103	0.017	6.16659e-36	0
GEMIN4	3.22583e-40	0.829948	0.188	0.055	6.68295e-36	0
MLST8	3.2873e-40	0.712652	0.197	0.059	6.81031e-36	0
SDHAF3	4.67212e-40	0.766609	0.165	0.044	9.67923e-36	0
ARL3	5.35827e-40	0.863704	0.178	0.05	1.11007e-35	0
PUSL1	1.06486e-39	0.692722	0.146	0.035	2.20606e-35	0
PDF	1.87764e-39	0.609892	0.198	0.06	3.88991e-35	0
UQCC5	2.17447e-39	0.832249	0.138	0.032	4.50484e-35	0
MICOS10	3.50839e-39	0.720018	0.194	0.058	7.26834e-35	0
TIMM21	5.20895e-39	0.663697	0.165	0.044	1.07914e-34	0
PWP2	8.41801e-39	0.705821	0.201	0.063	1.74396e-34	0
TTLL12	1.27464e-38	0.953305	0.159	0.042	2.64067e-34	0
CTU1	2.16598e-38	0.711939	0.187	0.056	4.48727e-34	0
SLC39A4	2.61426e-38	0.630288	0.17	0.048	5.41597e-34	0
TFAP4	2.8426e-38	1.09424	0.128	0.029	5.88901e-34	0
COASY	2.97938e-38	0.713471	0.19	0.058	6.17238e-34	0
MT1E	3.08365e-38	1.87517	0.118	0.025	6.3884e-34	0
SGTA	9.40352e-38	0.605814	0.209	0.068	1.94813e-33	0
ZEB2	1.62999e-37	1.51849	0.12	0.026	3.37684e-33	0
BCL2L12	3.17787e-37	0.834979	0.154	0.041	6.58358e-33	0
AAAS	3.38517e-37	0.710125	0.176	0.052	7.01305e-33	0
BATF3	4.36239e-37	0.69932	0.253	0.094	9.03757e-33	0
PRIM1	6.73046e-37	0.716867	0.148	0.039	1.39435e-32	0
BAG2	1.61089e-36	0.877152	0.148	0.039	3.33728e-32	0
DUSP14	1.7338e-36	0.850012	0.162	0.045	3.59191e-32	0
TSEN54	2.27528e-36	0.64035	0.181	0.055	4.71369e-32	0
BOLA2-SMG1P6	2.81414e-36	0.627008	0.162	0.046	5.83005e-32	0
KAT2A	7.98182e-36	0.988352	0.14	0.036	1.65359e-31	0
SLC25A22	1.1217e-35	0.779115	0.174	0.052	2.32382e-31	0
ADGRG5	3.32761e-35	1.08518	0.143	0.038	6.89382e-31	0
CLUH	4.25822e-35	0.680002	0.158	0.045	8.82175e-31	0
SLC5A6	1.239e-34	0.919218	0.155	0.044	2.56685e-30	0
TUBG1	1.44871e-34	1.13348	0.132	0.034	3.00129e-30	0
GPX7	2.36167e-34	0.679082	0.153	0.043	4.89267e-30	0
NAA10	3.55228e-34	0.935102	0.125	0.031	7.35926e-30	0
TOMM34	4.83532e-34	0.634088	0.191	0.063	1.00173e-29	0
GTPBP3	5.78949e-34	0.93921	0.131	0.034	1.19941e-29	0
NPRL2	6.2392e-34	0.631167	0.156	0.045	1.29257e-29	0
HOPX	7.07555e-34	1.29643	0.152	0.044	1.46584e-29	0
METRN	1.26313e-33	0.753438	0.151	0.043	2.61683e-29	0
MMAB	2.21326e-33	0.606396	0.154	0.044	4.58521e-29	0
NPDC1	3.43878e-33	0.734846	0.17	0.053	7.12411e-29	0
PDCD1	4.29336e-33	0.775192	0.176	0.056	8.89456e-29	0
GNPDA2	7.58836e-33	0.756782	0.142	0.04	1.57208e-28	0
DYRK4	1.05345e-32	0.912503	0.113	0.026	2.18243e-28	0
DUSP6	2.3177e-32	1.70522	0.109	0.025	4.80159e-28	0
ADAM15	3.07309e-32	0.637571	0.173	0.055	6.36651e-28	0
MCAT	4.6151e-32	0.994947	0.114	0.027	9.56111e-28	0
SPHK1	1.44044e-31	1.50087	0.1	0.022	2.98415e-27	0
LRWD1	1.96452e-31	0.644614	0.157	0.048	4.0699e-27	0
THOP1	1.05494e-30	0.615803	0.167	0.054	2.18552e-26	0
POLR2J	2.60649e-30	0.657963	0.143	0.042	5.39988e-26	0
GMPPA	2.76709e-30	0.649038	0.158	0.05	5.73258e-26	0
IL22	8.09185e-30	3.69484	0.137	0.043	1.67639e-25	0
HMBS	8.51986e-30	1.04214	0.103	0.024	1.76506e-25	0
DNAAF5	9.06656e-30	0.806121	0.137	0.04	1.87832e-25	0
HAVCR2	3.66264e-29	1.10819	0.12	0.033	7.5879e-25	0
HBEGF	8.37733e-29	1.2849	0.112	0.029	1.73553e-24	0
CPSF4	1.01957e-28	0.625546	0.152	0.048	2.11225e-24	0
UQCC6	2.28679e-26	0.754601	0.104	0.027	4.73755e-22	0
RORC	2.63536e-26	1.53817	0.105	0.028	5.45967e-22	0
LIF	3.91575e-26	1.34136	0.101	0.027	8.11226e-22	0
POLD1	9.2814e-26	0.625595	0.115	0.033	1.92283e-21	0
NSG1	1.71435e-25	0.709435	0.154	0.053	3.55162e-21	0
TAF1A	1.8202e-25	0.703066	0.101	0.027	3.77091e-21	0
HGH1	3.11378e-25	0.657088	0.121	0.037	6.45082e-21	0
RCN1	4.41417e-25	0.654296	0.147	0.051	9.14484e-21	0
C1orf216	1.82078e-24	0.885286	0.107	0.031	3.7721e-20	0
FAM89A	1.9717e-24	0.617864	0.132	0.043	4.08478e-20	0
KCNN4	3.45607e-24	0.680686	0.192	0.078	7.15995e-20	0
DPH5	3.69347e-24	0.629016	0.11	0.032	7.65176e-20	0
CCDC102A	5.45166e-24	0.708218	0.126	0.041	1.12942e-19	0
C17orf75	6.12412e-24	0.624137	0.105	0.03	1.26873e-19	0
BRF2	8.26343e-24	0.701028	0.105	0.03	1.71194e-19	0
TIMP1	1.41607e-23	0.651673	0.24	0.108	2.93367e-19	0
NOP2	4.35741e-23	0.730005	0.112	0.035	9.02724e-19	0
SLC19A1	5.07794e-23	0.629177	0.103	0.03	1.052e-18	0
CHAF1A	6.72111e-23	0.939954	0.103	0.03	1.39241e-18	0
MCTP2	7.76842e-23	0.690672	0.129	0.044	1.60938e-18	0
CHPT1	1.08281e-22	0.698486	0.119	0.038	2.24326e-18	0
G6PC3	1.33392e-22	0.630774	0.112	0.035	2.76348e-18	0
SLC2A1	2.23119e-22	0.639121	0.118	0.038	4.62235e-18	0
NCS1	3.75212e-22	0.633891	0.121	0.04	7.77326e-18	0
PRR3	5.04241e-22	0.664898	0.115	0.037	1.04464e-17	0
MAFF	3.74537e-20	0.785655	0.118	0.041	7.75929e-16	0
FNBP1L	1.98381e-12	0.639326	0.102	0.044	4.10986e-08	0
PTPN13	4.24674e-12	0.678266	0.102	0.045	8.79797e-08	0
TNFSF8	6.16567e-11	0.607003	0.159	0.086	1.27734e-06	0
B2M	7.78306e-209	0.753652	1	0.989	1.61242e-204	1
FOXP3	7.9423e-208	1.14758	0.998	0.946	1.64541e-203	1
IL32	1.5195e-132	1.18641	0.932	0.843	3.14795e-128	1
RGS1	6.88725e-109	2.17516	0.508	0.213	1.42683e-104	1
TIGIT	1.85779e-106	1.7928	0.536	0.226	3.84879e-102	1
ISG20	1.16243e-94	1.68581	0.667	0.486	2.40821e-90	1
TPT1	4.74334e-87	0.741181	0.962	0.895	9.82677e-83	1
TMSB10	2.88959e-70	0.724225	0.921	0.818	5.98636e-66	1
RPS27	9.29613e-70	0.832829	0.885	0.775	1.92588e-65	1
ISG15	1.62239e-67	1.94691	0.566	0.401	3.3611e-63	1
GBP5	3.70227e-66	1.19304	0.656	0.465	7.66999e-62	1
RPL30	1.30231e-65	0.705115	0.919	0.815	2.69799e-61	1
IFI6	1.01894e-64	1.63983	0.61	0.464	2.11094e-60	1
BTG1	8.43137e-57	0.916668	0.707	0.577	1.74673e-52	1
IFIT3	1.85849e-51	2.01769	0.324	0.144	3.85023e-47	1
RTKN2	5.30751e-51	1.69089	0.311	0.127	1.09956e-46	1
IRF1	1.63307e-50	0.966464	0.723	0.672	3.38324e-46	1
IFITM1	5.1171e-45	0.987736	0.698	0.631	1.06011e-40	1
PSMB9	2.97827e-44	1.1366	0.631	0.587	6.17007e-40	1
RPL34	3.90226e-40	0.645832	0.847	0.769	8.08432e-36	1
CD74	1.65105e-39	0.90874	0.706	0.704	3.42047e-35	1
FTL1	2.89252e-38	0.759814	0.786	0.745	5.99243e-34	1
CARD16	1.04156e-36	2.71975	0.159	0.05	2.15781e-32	1
GBP1	1.42713e-36	1.20423	0.537	0.434	2.9566e-32	1
RPL391	4.55056e-35	0.602332	0.848	0.761	9.42739e-31	1
HPGD	2.21223e-26	2.09585	0.135	0.046	4.58308e-22	1
TRIM22	4.16615e-25	1.46386	0.353	0.238	8.63102e-21	1
EPSTI1	6.23872e-25	1.18538	0.439	0.338	1.29248e-20	1
UBE2L6	4.01732e-23	1.53025	0.408	0.338	8.32269e-19	1
SMCHD1	5.59436e-23	0.638753	0.584	0.528	1.15898e-18	1
ANXA2R	5.98319e-23	2.34439	0.122	0.044	1.23954e-18	1
IFIT2	6.16948e-23	1.72844	0.106	0.033	1.27813e-18	1
SAMHD1	9.27434e-23	1.01109	0.518	0.472	1.92137e-18	1
GBP2	5.8001e-22	0.939885	0.548	0.514	1.20161e-17	1
PNRC1	6.595e-21	0.828088	0.501	0.422	1.36629e-16	1
HLA-DRB1	1.10431e-20	1.32435	0.176	0.081	2.2878e-16	1
HLA-DRB5	1.42325e-19	1.58257	0.131	0.053	2.94854e-15	1
PSME1	2.76381e-19	0.683766	0.65	0.67	5.72579e-15	1
LY96	3.42251e-19	2.60156	0.101	0.036	7.09042e-15	1
ZC2HC1A	8.71268e-17	1.80501	0.133	0.06	1.805e-12	1
SOD1	2.17069e-16	0.934097	0.534	0.554	4.49702e-12	1
LY6E	3.1763e-16	1.07638	0.529	0.557	6.58035e-12	1
IRF7	4.08982e-16	1.64771	0.29	0.211	8.47288e-12	1
GLRX	4.65872e-16	1.80191	0.222	0.139	9.65147e-12	1
GLCCI1	4.12951e-15	1.07006	0.225	0.135	8.5551e-11	1
MX1	1.06099e-14	1.17765	0.425	0.382	2.19804e-10	1
HLA-DQB1	1.14511e-14	1.62709	0.131	0.062	2.37233e-10	1
SOCS1	1.51458e-14	0.784997	0.535	0.547	3.13775e-10	1
SAMD9L	5.68948e-14	1.08173	0.305	0.225	1.17869e-09	1
OAS1	6.62013e-14	1.81468	0.198	0.123	1.37149e-09	1
PLAAT4	8.63595e-14	1.63341	0.249	0.175	1.78911e-09	1
PSMB8	1.85275e-13	0.940896	0.509	0.538	3.83834e-09	1
VAMP5	2.7317e-13	2.18785	0.159	0.092	5.65925e-09	1
ARHGDIB	4.38054e-13	0.918372	0.501	0.516	9.07517e-09	1
MX2	4.50451e-13	1.5399	0.148	0.079	9.332e-09	1
HLA-DPB1	4.90087e-13	1.52856	0.117	0.055	1.01531e-08	1
ITM2B	5.08418e-13	0.733859	0.541	0.551	1.05329e-08	1
PFDN5	6.95939e-13	0.667512	0.582	0.614	1.44178e-08	1
ARID5A	7.21236e-13	1.05703	0.411	0.376	1.49419e-08	1
YPEL3	8.70112e-13	1.40286	0.217	0.142	1.80261e-08	1
S100A10	1.05188e-11	0.672526	0.557	0.567	2.17918e-07	1
XAF1	1.3851e-11	1.27101	0.262	0.192	2.86952e-07	1
RSAD2	1.47515e-11	1.32622	0.123	0.063	3.05607e-07	1
HERC5	4.75525e-11	1.48401	0.189	0.123	9.85144e-07	1
ARL4C	6.41391e-10	0.93658	0.377	0.336	1.32877e-05	1
CXCR4	6.5669e-10	0.701131	0.347	0.276	1.36047e-05	1
SAMD9	1.76183e-09	1.14036	0.186	0.123	3.64999e-05	1
MYL12A	3.78752e-08	0.665053	0.52	0.562	0.000784661	1
UBALD2	6.48336e-08	1.15742	0.349	0.335	0.00134316	1
H3-3A	6.76357e-08	0.649379	0.545	0.613	0.00140121	1
PHF11	2.66861e-07	1.23183	0.329	0.316	0.00552857	1
SAT1	5.17533e-07	1.26791	0.282	0.247	0.0107217	1
GBP4	5.8533e-07	0.730085	0.37	0.34	0.0121263	1
KLF2	1.9326e-06	1.06136	0.126	0.081	0.0400376	1
CMTM6	2.22998e-06	0.704848	0.497	0.553	0.0461984	1
NDUFA3	2.43366e-06	0.634043	0.123	0.212	0.0504181	1
MKRN1	2.78566e-06	1.31754	0.187	0.145	0.0577105	1
ETV7	3.88715e-06	1.55718	0.123	0.083	0.0805302	1
PARP9	8.76945e-06	1.04144	0.23	0.193	0.181677	1
HLA-DPA1	1.05973e-05	1.12506	0.128	0.087	0.219544	1
NOP53	1.1797e-05	0.867122	0.42	0.462	0.244399	1
MCRIP1	1.38057e-05	0.601645	0.116	0.194	0.286012	1
TLE5	1.44223e-05	0.955906	0.395	0.428	0.298787	1
OAS3	1.7433e-05	1.0497	0.172	0.131	0.36116	1
HLA-F	4.38328e-05	0.720181	0.411	0.44	0.908085	1
SP100	4.45969e-05	0.669271	0.465	0.52	0.923914	1
ZFP36	5.97343e-05	0.633932	0.418	0.425	1	1
C12orf57	7.75892e-05	1.06391	0.345	0.362	1	1
DNPEP1	8.06695e-05	0.658208	0.145	0.23	1	1
DCXR1	8.69078e-05	0.726997	0.129	0.207	1	1
MIEN1	0.000114188	0.619116	0.108	0.174	1	1
PEF1	0.000123924	0.609513	0.108	0.173	1	1
SELENOH	0.000134578	0.607539	0.137	0.215	1	1
IKZF4	0.000237492	1.27346	0.113	0.082	1	1
PHPT11	0.000284796	0.623175	0.173	0.266	1	1
SMDT1	0.000294055	0.605675	0.171	0.263	1	1
HAPLN3	0.000303661	1.02941	0.275	0.266	1	1
METTL9	0.000315157	0.60905	0.155	0.237	1	1
TBC1D4	0.00045845	0.946211	0.11	0.079	1	1
COMMD6	0.000659968	1.08134	0.298	0.308	1	1
XRN1	0.000685249	0.62687	0.383	0.411	1	1
ENSG00000283782	0.000925283	0.948409	0.199	0.173	1	1
NDUFC11	0.00108133	0.603924	0.17	0.253	1	1
ATRAID	0.00109437	0.703498	0.144	0.215	1	1
FGFR1OP2	0.00126815	0.625524	0.131	0.196	1	1
LAP3	0.00132788	0.711547	0.184	0.274	1	1
DDX60	0.0015574	0.827928	0.177	0.149	1	1
SYF2	0.00171865	0.658426	0.142	0.21	1	1
ALOX5AP	0.00286098	1.29201	0.161	0.138	1	1
TINF2	0.00314255	0.707945	0.101	0.15	1	1
NECAP2	0.00315095	0.616918	0.148	0.213	1	1
TMEM179B	0.00321083	0.662927	0.169	0.244	1	1
NDUFB41	0.00321936	0.623958	0.219	0.323	1	1
CMTM7	0.00336268	0.633449	0.129	0.188	1	1
MITD1	0.00404699	0.720694	0.116	0.169	1	1
IFIH1	0.00411564	0.948597	0.176	0.155	1	1
DRAP1	0.00415891	0.741892	0.419	0.498	1	1
PARP10	0.00416967	1.36432	0.116	0.093	1	1
SOCS3	0.00440074	1.0097	0.246	0.241	1	1
CDC26	0.00518636	0.689667	0.161	0.232	1	1
GATA3	0.00595547	1.07386	0.174	0.155	1	1
CYBC1	0.00653414	0.708572	0.143	0.203	1	1
IFI35	0.00681863	1.01887	0.295	0.319	1	1
PSMB10	0.00733342	0.781187	0.404	0.484	1	1
SCAND1	0.00869516	0.638327	0.175	0.248	1	1
TIFA	0.00876103	0.63452	0.115	0.162	1	1
IL7R	2.14193e-196	2.54784	0.68	0.253	4.43744e-192	2
TMSB4X	2.39335e-134	1.12518	0.958	0.885	4.9583e-130	2
ANXA1	2.20961e-123	2.38836	0.465	0.148	4.57765e-119	2
PNRC11	1.04349e-120	1.85111	0.693	0.381	2.1618e-116	2
RPS271	2.91479e-116	0.942986	0.911	0.77	6.03857e-112	2
RPS161	1.91928e-109	1.07611	0.913	0.825	3.97618e-105	2
RPL131	6.44588e-99	0.742553	0.965	0.926	1.33539e-94	2
TPT11	5.20888e-98	0.775988	0.956	0.897	1.07912e-93	2
RPL301	4.53219e-89	0.830288	0.907	0.818	9.38933e-85	2
CXCR41	4.83191e-89	1.675	0.533	0.237	1.00103e-84	2
RPS27A2	2.44069e-85	0.706558	0.936	0.858	5.05638e-81	2
SARAF	3.50524e-84	1.23532	0.78	0.624	7.2618e-80	2
RPS122	3.9095e-83	0.69294	0.946	0.883	8.09931e-79	2
RPS3A2	4.10025e-78	0.774102	0.925	0.842	8.49449e-74	2
FTH11	1.31355e-77	1.53567	0.878	0.771	2.72127e-73	2
BTG11	1.3347e-75	1.34755	0.77	0.565	2.7651e-71	2
ZFP36L21	2.71458e-75	1.81351	0.53	0.287	5.62379e-71	2
PABPC1	5.20028e-69	1.1708	0.862	0.793	1.07734e-64	2
RPL112	1.26134e-68	0.683591	0.913	0.84	2.61311e-64	2
GIMAP71	1.21256e-66	1.54069	0.55	0.317	2.51206e-62	2
RPS4X2	8.56219e-66	0.748435	0.923	0.837	1.77383e-61	2
RPS192	9.66014e-65	0.621898	0.939	0.869	2.00129e-60	2
PDCD4	3.89988e-63	1.75227	0.393	0.169	8.07939e-59	2
KLF21	1.38789e-62	2.14499	0.231	0.059	2.87529e-58	2
RPL341	9.03024e-62	0.778022	0.866	0.765	1.87079e-57	2
RPS132	2.84661e-60	0.637431	0.92	0.81	5.89733e-56	2
RPS15A2	5.15982e-59	0.768143	0.858	0.754	1.06896e-54	2
RPS142	2.52812e-57	0.648932	0.885	0.811	5.2375e-53	2
RPL322	1.73397e-55	0.621263	0.926	0.843	3.59227e-51	2
GIMAP4	4.05559e-53	1.54534	0.402	0.194	8.40196e-49	2
ITM2B1	7.98779e-52	0.968149	0.68	0.521	1.65483e-47	2
RPL212	3.49942e-49	0.6254	0.892	0.783	7.24976e-45	2
MBP	5.16502e-46	1.3346	0.429	0.232	1.07004e-41	2
YPEL31	3.6092e-45	1.45433	0.303	0.124	7.47718e-41	2
NOP531	2.55857e-41	1.11415	0.569	0.43	5.30058e-37	2
TSC22D3	1.68823e-40	2.12197	0.218	0.078	3.49751e-36	2
CLEC2B	1.46261e-36	2.30971	0.211	0.081	3.0301e-32	2
IFITM11	4.34925e-34	0.806333	0.71	0.629	9.01034e-30	2
TCF7	2.04753e-32	1.83663	0.236	0.104	4.24187e-28	2
ZFP361	3.93097e-29	1.08456	0.535	0.4	8.14378e-25	2
CD521	2.45973e-27	1.41387	0.307	0.173	5.09583e-23	2
PFDN51	2.89758e-27	0.708066	0.67	0.595	6.00291e-23	2
PIK3IP1	5.85029e-27	1.43095	0.222	0.1	1.21201e-22	2
EEF1D1	9.92541e-27	0.634974	0.708	0.659	2.05625e-22	2
LEPROTL11	2.91707e-26	1.38762	0.368	0.24	6.0433e-22	2
ABLIM1	1.16994e-25	1.57492	0.22	0.105	2.42377e-21	2
TRBC2	1.15645e-22	1.25961	0.431	0.329	2.39581e-18	2
PBXIP1	1.77387e-21	1.0323	0.232	0.118	3.67493e-17	2
CYBA	2.52371e-21	0.739441	0.613	0.555	5.22838e-17	2
FYB1	3.43761e-21	0.924067	0.337	0.211	7.12169e-17	2
PPP2R5C	3.77954e-21	0.907246	0.37	0.246	7.83007e-17	2
TRAT1	3.21853e-20	1.56468	0.25	0.146	6.66783e-16	2
CD96	3.31281e-20	0.79877	0.411	0.289	6.86315e-16	2
SESN3	1.16632e-18	1.32254	0.146	0.062	2.41627e-14	2
NR3C1	6.27134e-18	0.920238	0.421	0.316	1.29923e-13	2
TOMM7	6.28251e-18	0.950685	0.451	0.37	1.30155e-13	2
LIMD2	1.25859e-17	0.689765	0.536	0.459	2.60742e-13	2
PLAAT41	4.12974e-16	0.771525	0.278	0.169	8.55558e-12	2
GPX41	3.48328e-15	0.896752	0.411	0.331	7.21631e-11	2
CD6	3.4934e-15	0.962477	0.398	0.318	7.23727e-11	2
MAL	3.57418e-15	1.14682	0.24	0.146	7.40463e-11	2
FAAH2	4.5867e-14	0.694915	0.253	0.155	9.50226e-10	2
P2RY10	1.33758e-13	0.873438	0.182	0.099	2.77106e-09	2
TC2N	2.03218e-13	1.16398	0.193	0.113	4.21007e-09	2
H1-101	2.7225e-13	1.09333	0.305	0.222	5.64021e-09	2
PASK	2.85441e-13	1.94376	0.127	0.062	5.91349e-09	2
CDKN1B	4.36982e-13	0.864172	0.342	0.253	9.05296e-09	2
BICDL1	4.51652e-13	1.28038	0.126	0.06	9.35687e-09	2
PMEPA1	9.26931e-13	1.70759	0.188	0.116	1.92032e-08	2
H4C31	3.87504e-12	1.79681	0.237	0.164	8.02791e-08	2
WHAMM	5.22477e-12	1.37341	0.141	0.074	1.08242e-07	2
LAPTM5	8.19296e-12	0.817997	0.441	0.389	1.69733e-07	2
RALA	1.11613e-11	1.24299	0.343	0.287	2.31228e-07	2
EEIG1	1.3897e-11	1.20456	0.143	0.077	2.87903e-07	2
SPSB3	2.04859e-11	0.990161	0.203	0.127	4.24407e-07	2
STK17A	1.12322e-10	1.02009	0.311	0.243	2.32698e-06	2
KLF6	1.88194e-10	0.615782	0.601	0.578	3.89881e-06	2
CIRBP	1.93263e-10	0.798387	0.46	0.433	4.00383e-06	2
EVI2A	6.85559e-10	1.53973	0.106	0.055	1.42027e-05	2
MXI1	2.08595e-09	1.33884	0.104	0.054	4.32146e-05	2
TNFSF81	4.45073e-09	1.02334	0.148	0.089	9.22059e-05	2
C12orf571	8.1028e-09	0.671594	0.399	0.35	0.000167866	2
ISCU1	8.88563e-09	0.786464	0.407	0.373	0.000184084	2
UQCRB1	1.04551e-08	0.70841	0.393	0.352	0.000216598	2
ALOX5AP1	1.15061e-08	0.684263	0.197	0.13	0.000238372	2
SRSF5	1.36817e-08	0.622664	0.42	0.382	0.000283444	2
ABHD14B	4.63032e-08	1.32552	0.115	0.066	0.000959264	2
GPR171	4.71999e-08	1.13031	0.245	0.188	0.00097784	2
TRBC1	5.35101e-08	0.956792	0.276	0.217	0.00110857	2
TRBV7-2	5.83925e-08	1.53868	0.107	0.06	0.00120972	2
COMMD61	6.55858e-08	0.766874	0.345	0.297	0.00135874	2
CD37	9.99959e-08	0.735596	0.364	0.32	0.00207162	2
RESF1	1.0329e-07	0.721336	0.27	0.206	0.00213986	2
CREBRF	1.2343e-07	0.861432	0.143	0.088	0.0025571	2
ATM	2.77282e-07	0.901208	0.117	0.069	0.00574445	2
ERP291	2.81587e-07	0.71787	0.367	0.328	0.00583365	2
GMFG	2.91921e-07	0.608766	0.427	0.397	0.00604772	2
GLIPR1	3.67334e-07	0.997749	0.196	0.142	0.00761005	2
MGST3	5.66023e-07	0.928041	0.211	0.157	0.0117263	2
S1PR41	6.47262e-07	0.887204	0.208	0.155	0.0134093	2
RGCC	1.00785e-06	0.885428	0.233	0.179	0.0208796	2
TGIF11	3.50858e-06	1.0915	0.135	0.091	0.0726872	2
CEACAM211	7.823e-06	0.966335	0.114	0.073	0.162069	2
UPP11	1.09961e-05	0.957303	0.281	0.25	0.227806	2
CLK11	1.23494e-05	1.0865	0.157	0.113	0.255842	2
ARHGAP91	1.3911e-05	1.19836	0.141	0.098	0.288193	2
ARRDC2	1.60507e-05	1.35648	0.116	0.077	0.332522	2
SMAD3	1.62248e-05	0.731103	0.128	0.085	0.33613	2
JUN	1.74295e-05	1.36799	0.171	0.127	0.361088	2
NR1D2	2.06791e-05	1.22277	0.126	0.086	0.42841	2
RNF168	2.38161e-05	0.894029	0.134	0.093	0.493398	2
TNFSF13B	2.65563e-05	1.02022	0.162	0.12	0.550166	2
FCMR	2.84446e-05	1.19775	0.105	0.069	0.589287	2
OCIAD2	3.89939e-05	0.76445	0.332	0.305	0.807836	2
TMEM219	5.02367e-05	0.854166	0.204	0.162	1	2
RNASET2	6.00837e-05	0.654882	0.231	0.189	1	2
GPR174	6.33517e-05	0.64979	0.107	0.07	1	2
SQSTM11	8.24798e-05	0.913514	0.446	0.451	1	2
IFI44L	0.000100994	0.669856	0.183	0.142	1	2
IL161	0.000110266	1.02203	0.127	0.09	1	2
RELA	0.000123012	0.984096	0.246	0.216	1	2
JAML	0.000158843	1.21919	0.15	0.116	1	2
CD69	0.000161621	0.800755	0.347	0.321	1	2
DEK	0.000177778	0.605836	0.303	0.272	1	2
TRAPPC6A	0.000183183	0.88571	0.101	0.068	1	2
ITM2A	0.000187434	0.842433	0.208	0.171	1	2
NELL2	0.000211962	0.607606	0.138	0.101	1	2
CD5	0.000324738	0.656002	0.299	0.27	1	2
CFAP361	0.000348508	1.11764	0.12	0.088	1	2
YPEL5	0.000408412	0.770633	0.134	0.099	1	2
CTDSP2	0.000503774	0.902235	0.1	0.07	1	2
BACH2	0.000521575	0.615369	0.212	0.175	1	2
SYF21	0.000614426	0.727282	0.222	0.192	1	2
TAGAP1	0.000729986	0.802263	0.13	0.097	1	2
HBP1	0.000731968	0.699496	0.115	0.083	1	2
PHF1	0.00108005	0.858479	0.148	0.116	1	2
GPSM31	0.00116446	0.647706	0.276	0.256	1	2
OFD11	0.00140673	0.657241	0.156	0.124	1	2
RPS27L	0.00142377	0.787092	0.261	0.241	1	2
IRF2BP2	0.00143306	0.875063	0.185	0.157	1	2
CNPY3	0.0014372	1.03183	0.134	0.106	1	2
PKIA	0.00146954	0.763781	0.117	0.087	1	2
SKIL	0.00195643	0.768206	0.197	0.17	1	2
TXNIP1	0.00209433	0.624792	0.256	0.233	1	2
TIFA1	0.00212895	0.77788	0.177	0.148	1	2
PIK3R1	0.00241959	0.648141	0.236	0.211	1	2
RBL2	0.0033226	0.629282	0.185	0.157	1	2
HNRNPUL1	0.00333488	0.77707	0.289	0.281	1	2
PCIF11	0.00472283	0.947568	0.113	0.088	1	2
ENSG000002717931	0.00514937	0.857044	0.167	0.142	1	2
FBLN7	0.00655934	0.876335	0.123	0.098	1	2
NPC2	0.00668696	0.667209	0.142	0.116	1	2
CCNG11	0.0082689	0.950955	0.105	0.083	1	2
SUN2	0.00936648	0.792537	0.139	0.116	1	2
ACTB1	2.66623e-177	0.895422	0.999	0.959	5.52364e-173	3
S100A111	4.88446e-134	1.3008	0.877	0.527	1.01191e-129	3
PFN11	2.789e-133	0.854333	0.984	0.86	5.77797e-129	3
ACTG11	9.60969e-131	0.843207	0.991	0.851	1.99084e-126	3
MYL62	9.20785e-128	1.01969	0.939	0.69	1.90759e-123	3
S100A61	1.59667e-123	1.27499	0.907	0.585	3.30782e-119	3
TMSB101	7.9873e-114	0.893455	0.974	0.81	1.65473e-109	3
VIM2	6.60215e-103	1.0703	0.948	0.754	1.36777e-98	3
GAPDH1	1.20204e-94	0.731199	0.979	0.82	2.49026e-90	3
SH3BGRL32	1.05889e-85	0.833717	0.912	0.647	2.1937e-81	3
LGALS1	9.78382e-82	1.62241	0.486	0.191	2.02691e-77	3
CLIC11	1.90561e-80	0.892816	0.861	0.554	3.94786e-76	3
APOBEC3G1	1.78843e-74	1.56719	0.431	0.162	3.70509e-70	3
TMSB4X1	2.52572e-74	0.792031	0.975	0.883	5.23253e-70	3
TUBA1B1	2.56978e-74	0.762992	0.912	0.608	5.32382e-70	3
CALM11	2.49113e-73	0.699091	0.945	0.739	5.16086e-69	3
S100A102	3.17622e-71	0.840636	0.828	0.513	6.58017e-67	3
CFL12	6.09718e-71	0.64092	0.942	0.716	1.26315e-66	3
CDK2AP21	8.97168e-70	1.03058	0.65	0.333	1.85866e-65	3
SRGN2	5.72457e-66	0.879834	0.864	0.572	1.18596e-61	3
MYL12A1	4.76727e-64	0.799929	0.797	0.506	9.87635e-60	3
CORO1A1	9.54704e-63	0.79231	0.878	0.616	1.97786e-58	3
SEC61G1	1.79469e-60	0.883018	0.66	0.346	3.71805e-56	3
BHLHE401	1.10861e-59	0.935318	0.598	0.304	2.29672e-55	3
FURIN1	1.34937e-59	1.09122	0.536	0.263	2.79548e-55	3
TUBB1	3.43685e-59	0.670862	0.912	0.634	7.12012e-55	3
S100A4	1.7352e-57	1.31756	0.501	0.237	3.59481e-53	3
RBM31	8.66193e-57	0.763768	0.779	0.472	1.79449e-52	3
VAMP81	6.69209e-56	0.900682	0.501	0.232	1.3864e-51	3
DDIT41	3.29574e-55	0.741526	0.836	0.546	6.82778e-51	3
LTB	1.15174e-54	0.840048	0.896	0.712	2.38605e-50	3
MYL12B1	1.23288e-54	0.630037	0.857	0.583	2.55416e-50	3
CXCR31	2.33113e-54	1.25136	0.433	0.193	4.8294e-50	3
SEC61B1	5.24264e-53	0.723356	0.791	0.484	1.08612e-48	3
PLP21	5.77873e-53	0.708278	0.809	0.516	1.19718e-48	3
ANXA21	6.85975e-53	0.778686	0.755	0.48	1.42113e-48	3
DYNLL11	1.0545e-52	0.794131	0.649	0.355	2.1846e-48	3
CSTB1	1.9887e-51	0.798482	0.647	0.367	4.11998e-47	3
CD3D1	1.01946e-50	0.705412	0.766	0.484	2.11202e-46	3
TPM41	9.16704e-49	0.689139	0.744	0.452	1.89913e-44	3
GSTP11	2.60276e-48	0.648993	0.732	0.431	5.39214e-44	3
TUBB4B1	5.70656e-48	0.685003	0.758	0.452	1.18223e-43	3
ABRACL1	1.01568e-47	0.825277	0.598	0.332	2.10419e-43	3
IL4I11	1.24199e-47	1.24978	0.429	0.206	2.57304e-43	3
GNG52	1.47118e-47	0.653502	0.755	0.457	3.04783e-43	3
PRDX11	1.79716e-47	0.628326	0.834	0.533	3.72318e-43	3
IFITM21	4.81746e-47	0.768238	0.638	0.366	9.98033e-43	3
CCL5	5.11235e-47	1.90459	0.226	0.071	1.05912e-42	3
ARPC31	3.86335e-46	0.608402	0.813	0.541	8.00371e-42	3
LAG31	8.31701e-45	1.63359	0.302	0.121	1.72304e-40	3
AQP3	1.57888e-44	1.01177	0.31	0.118	3.27096e-40	3
UBL52	2.02234e-44	0.646585	0.637	0.36	4.18968e-40	3
GNB22	4.87584e-44	0.702541	0.641	0.38	1.01013e-39	3
SSR41	4.90872e-44	0.603078	0.794	0.514	1.01694e-39	3
TWF2	6.4045e-44	0.655201	0.575	0.312	1.32682e-39	3
PRDX5	1.41645e-43	0.728237	0.555	0.305	2.93446e-39	3
DBI2	1.50617e-43	0.75525	0.588	0.329	3.12034e-39	3
ZBED21	1.60171e-43	1.5994	0.327	0.14	3.31827e-39	3
COX6C2	1.01645e-42	0.651215	0.679	0.399	2.10578e-38	3
GPSM32	2.06246e-42	0.757104	0.454	0.221	4.2728e-38	3
APOBEC3C1	2.67305e-42	1.33431	0.278	0.106	5.53775e-38	3
TIMP11	6.11374e-42	1.25565	0.274	0.105	1.26658e-37	3
SDF2L11	1.20445e-41	0.810883	0.563	0.317	2.49525e-37	3
CD21	2.38183e-41	0.600412	0.796	0.519	4.93444e-37	3
CCND31	3.23667e-41	0.868429	0.541	0.304	6.70542e-37	3
CTSB	1.31617e-40	0.965996	0.414	0.202	2.72672e-36	3
PPP1R14B1	3.47055e-40	0.64967	0.69	0.401	7.18995e-36	3
ID21	1.5672e-39	1.06294	0.434	0.223	3.24678e-35	3
ROMO12	3.48108e-39	0.841029	0.43	0.216	7.21175e-35	3
CACYBP1	1.60645e-38	0.779277	0.624	0.373	3.32809e-34	3
GPR1711	1.89403e-38	1.20721	0.356	0.167	3.92386e-34	3
ZYX	4.04568e-38	0.757469	0.539	0.308	8.38143e-34	3
GSTO11	7.2024e-38	0.891986	0.416	0.211	1.49212e-33	3
C4orf482	2.04465e-37	0.885556	0.406	0.204	4.23591e-33	3
NDUFS52	6.5612e-37	0.645384	0.626	0.365	1.35928e-32	3
NDUFB22	1.03569e-36	0.675892	0.603	0.358	2.14563e-32	3
CD631	1.75807e-36	0.62909	0.63	0.39	3.64219e-32	3
MANF1	1.96578e-36	0.732122	0.578	0.342	4.07251e-32	3
BANF11	2.53429e-36	0.728405	0.52	0.29	5.25029e-32	3
MYDGF1	7.12042e-36	0.632879	0.651	0.395	1.47514e-31	3
TUBA1A	1.5541e-35	0.786428	0.331	0.146	3.21963e-31	3
BBLN2	2.18886e-35	0.644696	0.51	0.281	4.53467e-31	3
PTMS1	3.19946e-35	1.87473	0.202	0.072	6.62831e-31	3
ITGB71	3.20929e-35	0.964679	0.359	0.174	6.64869e-31	3
RGS101	2.2974e-34	0.638835	0.51	0.289	4.75952e-30	3
CTSL1	1.14507e-33	1.57221	0.262	0.11	2.37224e-29	3
HSPB11	1.80146e-33	0.776358	0.455	0.251	3.73209e-29	3
TUBA1C1	2.4271e-33	0.634202	0.594	0.353	5.02823e-29	3
ARF52	8.56783e-33	0.617055	0.537	0.315	1.775e-28	3
ETHE11	1.23296e-32	0.877017	0.326	0.154	2.55433e-28	3
NENF1	2.65569e-32	0.773497	0.374	0.189	5.5018e-28	3
SELENOK2	7.35442e-31	0.604437	0.512	0.302	1.52361e-26	3
TXNDC171	2.19721e-30	0.863197	0.388	0.21	4.55196e-26	3
FLOT1	4.49531e-30	0.717413	0.374	0.195	9.31294e-26	3
XBP1	2.00495e-29	0.624438	0.502	0.294	4.15366e-25	3
CTSH1	2.68815e-29	1.04875	0.34	0.176	5.56904e-25	3
ATP5PD2	2.99783e-28	0.627979	0.459	0.268	6.21061e-24	3
UQCRQ1	3.31906e-28	0.630451	0.476	0.277	6.87611e-24	3
STING1	3.561e-28	0.753361	0.412	0.223	7.37732e-24	3
GZMB1	9.19886e-28	1.38482	0.338	0.176	1.90573e-23	3
UPP12	1.03357e-27	0.697273	0.408	0.226	2.14124e-23	3
CHMP2A2	1.08505e-27	0.6053	0.406	0.224	2.24791e-23	3
ZNHIT12	1.12113e-27	0.721682	0.316	0.157	2.32264e-23	3
BOLA31	1.38587e-27	0.820571	0.347	0.183	2.87112e-23	3
LAT1	3.42015e-27	0.641956	0.516	0.319	7.08553e-23	3
NEDD81	2.55568e-25	0.721235	0.355	0.197	5.29461e-21	3
JOSD21	3.45571e-25	0.781236	0.268	0.13	7.15919e-21	3
SLC16A3	8.96856e-25	0.846702	0.248	0.115	1.85802e-20	3
FUOM1	4.57329e-24	1.02962	0.233	0.109	9.47448e-20	3
CRELD21	5.19934e-24	0.809937	0.342	0.191	1.07715e-19	3
CARD191	1.71204e-23	0.985654	0.199	0.086	3.54684e-19	3
SELENOS1	3.93846e-23	0.66733	0.365	0.209	8.1593e-19	3
MAF2	1.06139e-22	0.833087	0.331	0.184	2.19887e-18	3
COPS92	1.66502e-22	0.604122	0.34	0.189	3.44941e-18	3
CAPG	2.64879e-22	1.50569	0.118	0.038	5.48749e-18	3
SIT11	6.84175e-22	0.778556	0.184	0.078	1.41741e-17	3
CCDC1672	1.30204e-21	0.782591	0.262	0.134	2.69743e-17	3
TMEM2561	1.37442e-21	0.925042	0.175	0.073	2.84739e-17	3
BUD311	1.9479e-21	0.675216	0.356	0.208	4.03545e-17	3
DUSP51	2.25676e-21	0.884098	0.313	0.177	4.67533e-17	3
MYADM	3.97639e-21	0.905651	0.195	0.086	8.23789e-17	3
FAAP202	4.60563e-21	0.733938	0.283	0.151	9.54149e-17	3
IFI27L21	5.02606e-21	0.816469	0.19	0.083	1.04125e-16	3
MAP3K81	4.24071e-20	0.677936	0.334	0.191	8.78548e-16	3
RPS4Y11	7.58032e-20	0.705257	0.315	0.177	1.57042e-15	3
NME41	8.76108e-20	1.03662	0.185	0.084	1.81503e-15	3
NKG71	3.03133e-19	1.85486	0.123	0.046	6.28002e-15	3
DBNL1	6.23953e-19	0.608862	0.34	0.202	1.29264e-14	3
HSD17B101	7.89333e-19	0.610478	0.336	0.202	1.63526e-14	3
PNP1	1.225e-18	0.764801	0.355	0.218	2.53783e-14	3
HCST	1.54449e-18	0.601729	0.203	0.096	3.19972e-14	3
TUBB2A1	2.42048e-18	0.902765	0.151	0.063	5.01451e-14	3
IGFLR1	3.4842e-18	0.716781	0.187	0.087	7.21823e-14	3
GZMM1	4.94299e-18	0.886548	0.234	0.124	1.02404e-13	3
SIGIRR	6.14951e-18	0.736061	0.207	0.102	1.27399e-13	3
PLGRKT1	1.43781e-16	0.922881	0.184	0.091	2.97872e-12	3
GTF2H51	1.43953e-16	0.789369	0.21	0.11	2.98227e-12	3
TNFSF121	3.93468e-16	1.0249	0.116	0.046	8.15148e-12	3
TSPAN311	6.56933e-16	0.923931	0.134	0.057	1.36097e-11	3
SORBS3	8.61728e-16	0.943402	0.118	0.047	1.78524e-11	3
BLVRA1	1.03172e-15	0.720485	0.182	0.09	2.13742e-11	3
YIF1B1	1.49325e-15	0.661195	0.211	0.112	3.09356e-11	3
SERPINB61	4.03189e-15	1.09271	0.131	0.058	8.35286e-11	3
NSG11	6.36286e-15	1.22157	0.134	0.06	1.31819e-10	3
PYCARD	9.59702e-15	0.645866	0.115	0.047	1.98821e-10	3
AGPAT21	1.2111e-14	0.757768	0.122	0.051	2.50904e-10	3
GNA151	1.38469e-14	0.706999	0.233	0.132	2.86866e-10	3
CYB5A1	5.13408e-14	0.684725	0.224	0.126	1.06363e-09	3
RTL8C	8.25961e-14	0.733933	0.149	0.071	1.71114e-09	3
ACAT21	1.01665e-13	0.614294	0.258	0.154	2.1062e-09	3
GIPC11	1.07937e-13	0.641245	0.183	0.096	2.23613e-09	3
GALM1	1.27611e-13	0.60971	0.283	0.176	2.64372e-09	3
ABI31	1.86011e-13	0.820473	0.173	0.09	3.85358e-09	3
AP1S11	2.93468e-13	1.04939	0.137	0.066	6.07977e-09	3
PBDC12	3.72264e-13	0.629986	0.25	0.151	7.71219e-09	3
IL23A1	4.8172e-13	0.990474	0.128	0.059	9.9798e-09	3
PDZD11	6.2028e-13	0.704296	0.105	0.044	1.28503e-08	3
COMMD41	8.20404e-13	0.943823	0.128	0.06	1.69963e-08	3
HOPX1	1.20807e-12	1.2757	0.118	0.054	2.50276e-08	3
PLIN2	1.82129e-12	0.775422	0.203	0.116	3.77317e-08	3
GMPPA1	2.94377e-12	0.829483	0.124	0.059	6.0986e-08	3
C12orf751	8.27944e-12	0.827975	0.116	0.054	1.71525e-07	3
ARPC1B1	1.08038e-11	0.729451	0.175	0.097	2.23823e-07	3
RGS191	1.29063e-11	0.621593	0.218	0.131	2.6738e-07	3
UROS1	1.32439e-11	0.686846	0.167	0.092	2.74373e-07	3
ZDHHC121	1.49843e-11	0.679324	0.184	0.105	3.1043e-07	3
ZDHHC161	2.99985e-11	0.600083	0.21	0.126	6.21479e-07	3
PMVK1	3.56924e-11	0.607173	0.228	0.141	7.39439e-07	3
RIPOR11	5.71773e-11	0.678664	0.113	0.053	1.18454e-06	3
PSMD101	7.81118e-11	0.613168	0.142	0.074	1.61824e-06	3
GFER1	9.65055e-11	0.635379	0.162	0.091	1.9993e-06	3
CKAP41	1.00115e-10	0.932573	0.13	0.067	2.07408e-06	3
SH3BP1	1.00399e-10	0.74874	0.119	0.058	2.07998e-06	3
PLIN31	1.11673e-10	0.72813	0.13	0.066	2.31353e-06	3
CYFIP1	1.65139e-10	1.01732	0.1	0.046	3.42118e-06	3
FBXO6	2.19228e-10	0.600015	0.129	0.066	4.54174e-06	3
BATF31	2.19572e-10	0.812432	0.188	0.111	4.54887e-06	3
PTPN181	2.48896e-10	0.700767	0.136	0.071	5.15639e-06	3
HIGD1A2	5.39477e-10	0.690779	0.12	0.061	1.11764e-05	3
TFPT1	9.16055e-10	0.93104	0.105	0.051	1.89779e-05	3
GMPPB1	9.64585e-10	0.809362	0.169	0.1	1.99833e-05	3
LMO41	1.39842e-09	0.903912	0.122	0.064	2.89711e-05	3
EIF1AY1	1.4264e-09	1.24679	0.113	0.059	2.95508e-05	3
RARG2	2.61323e-09	0.632604	0.142	0.078	5.41383e-05	3
TNFRSF12A1	3.42808e-09	0.833017	0.115	0.06	7.10195e-05	3
ANAPC152	6.18968e-09	0.617464	0.136	0.076	0.000128232	3
LTBP31	7.16924e-09	0.677211	0.108	0.056	0.000148525	3
POLR2J2	8.5763e-09	0.703313	0.104	0.053	0.000177675	3
ACOT71	1.09469e-08	0.741426	0.176	0.111	0.000226787	3
GRHPR2	1.45375e-08	0.647131	0.16	0.097	0.000301173	3
PCBD11	1.46549e-08	0.718389	0.153	0.092	0.000303605	3
BPGM	3.54747e-08	0.67378	0.106	0.056	0.000734929	3
UROD1	6.94451e-08	0.619825	0.143	0.085	0.00143869	3
PERP1	1.37979e-07	0.645835	0.122	0.07	0.00285851	3
COPRS1	1.71248e-07	0.611287	0.183	0.121	0.00354775	3
MICOS101	4.70919e-07	0.696981	0.126	0.076	0.00975603	3
NABP21	6.92653e-07	0.717738	0.143	0.09	0.0143497	3
HDDC31	1.30701e-06	0.767251	0.13	0.081	0.0270774	3
SDHD1	2.88206e-05	0.616737	0.1	0.062	0.597076	3
MSI2	9.0238e-232	2.79067	0.605	0.107	1.86946e-227	4
VPS13B	6.72307e-221	2.4833	0.678	0.15	1.39282e-216	4
VTI1A	6.16323e-216	2.53078	0.701	0.175	1.27684e-211	4
CDKAL1	1.49431e-215	2.66196	0.684	0.167	3.09575e-211	4
ZFAND3	2.75366e-213	2.49198	0.713	0.177	5.70475e-209	4
PRKCA	5.94259e-200	3.08669	0.648	0.169	1.23113e-195	4
ARID1B	1.49316e-196	2.29843	0.703	0.186	3.09337e-192	4
DOCK2	3.89539e-195	2.40286	0.704	0.199	8.07007e-191	4
LDLRAD4	1.75912e-194	2.67044	0.77	0.265	3.64437e-190	4
ZNF407	8.44694e-189	2.78633	0.52	0.093	1.74995e-184	4
IMMP2L	9.20634e-177	2.61135	0.611	0.156	1.90728e-172	4
LRBA	2.29751e-175	2.0783	0.739	0.24	4.75975e-171	4
EXOC4	2.49343e-174	2.387	0.585	0.133	5.16564e-170	4
TCF12	5.82118e-172	2.22341	0.674	0.192	1.20597e-167	4
ZEB1	3.22066e-171	2.11945	0.748	0.249	6.67224e-167	4
SIK3	1.53031e-169	2.22841	0.662	0.189	3.17034e-165	4
KSR1	2.35901e-163	2.74893	0.494	0.102	4.88717e-159	4
SCFD2	1.46263e-162	2.74652	0.549	0.135	3.03013e-158	4
LPP	3.94188e-162	2.14502	0.688	0.219	8.16639e-158	4
MGAT5	4.16508e-162	2.5664	0.53	0.117	8.6288e-158	4
FBXW7	2.34575e-161	2.42687	0.573	0.14	4.8597e-157	4
STAG1	6.24582e-161	2.01336	0.7	0.226	1.29395e-156	4
CAMKMT	1.93775e-160	2.53079	0.506	0.108	4.01445e-156	4
BTBD9	3.14387e-160	2.51899	0.553	0.129	6.51316e-156	4
MED13L	2.70254e-159	2.26665	0.572	0.137	5.59885e-155	4
BCL2	1.39423e-156	2.20063	0.809	0.358	2.88843e-152	4
FARS2	2.73509e-155	2.42147	0.535	0.126	5.66629e-151	4
SPIDR	6.15798e-153	2.31837	0.558	0.141	1.27575e-148	4
ANKRD44	1.40437e-152	1.97618	0.808	0.354	2.90943e-148	4
RAPGEF1	1.5904e-152	2.33835	0.569	0.145	3.29484e-148	4
SMYD3	3.69602e-152	2.5436	0.559	0.145	7.65704e-148	4
RABGAP1L	5.53367e-152	2.06322	0.713	0.243	1.14641e-147	4
HIVEP2	9.44356e-148	1.84068	0.803	0.334	1.95642e-143	4
CLASP1	2.15756e-147	2.36706	0.48	0.101	4.46981e-143	4
MBNL1	2.15868e-146	1.65007	0.925	0.571	4.47213e-142	4
TRAF3	9.70535e-146	1.98859	0.741	0.285	2.01066e-141	4
ANKRD17	1.347e-141	2.01849	0.657	0.22	2.79059e-137	4
ARID2	4.39861e-140	2.12836	0.529	0.13	9.1126e-136	4
RAD51B	6.70288e-139	2.68503	0.399	0.072	1.38863e-134	4
KLF12	1.30359e-138	2.30574	0.546	0.145	2.70065e-134	4
GPHN	5.80014e-138	2.2246	0.608	0.192	1.20162e-133	4
BIRC6	2.48582e-136	1.66406	0.71	0.254	5.14987e-132	4
CELF2	4.57169e-135	1.88966	0.78	0.361	9.47118e-131	4
GMDS	2.14746e-134	2.19207	0.561	0.163	4.4489e-130	4
ETV6	4.58755e-133	2.11414	0.724	0.301	9.50403e-129	4
ADK	1.86156e-132	1.89736	0.753	0.332	3.8566e-128	4
FOXN3	4.89575e-131	2.01292	0.665	0.226	1.01425e-126	4
TBC1D22A	7.20139e-131	2.07524	0.562	0.161	1.49191e-126	4
WWOX	1.69007e-130	2.47439	0.451	0.102	3.50133e-126	4
FAM172A	3.60618e-130	2.09095	0.534	0.142	7.47091e-126	4
PICALM	2.22081e-129	1.84382	0.709	0.274	4.60085e-125	4
TRAPPC9	3.95849e-129	2.28884	0.445	0.097	8.20081e-125	4
SND11	6.04595e-129	1.72919	0.758	0.345	1.25254e-124	4
MACF1	1.34446e-128	1.72065	0.662	0.231	2.78532e-124	4
ADAM19	1.72492e-128	2.25186	0.657	0.254	3.57352e-124	4
RFX3	4.72392e-128	2.32124	0.424	0.087	9.78655e-124	4
COP1	3.08835e-127	2.04435	0.527	0.143	6.39814e-123	4
CAMK2D	4.36532e-127	2.44354	0.547	0.17	9.04363e-123	4
ATXN1	1.14808e-126	2.3495	0.637	0.228	2.37847e-122	4
UTY	1.13413e-125	2.92492	0.308	0.044	2.34959e-121	4
HUWE1	3.0497e-125	1.76741	0.797	0.401	6.31807e-121	4
DYRK1A	1.2942e-124	1.98593	0.514	0.132	2.68118e-120	4
PPP6R3	1.77895e-124	1.7066	0.627	0.203	3.68546e-120	4
ARL15	2.9176e-124	2.31256	0.399	0.079	6.04439e-120	4
NFAT5	5.56473e-124	1.92128	0.645	0.238	1.15285e-119	4
GLS	1.2521e-123	1.41806	0.84	0.453	2.59397e-119	4
DOCK10	6.4654e-123	1.8383	0.72	0.312	1.33944e-118	4
PCNX2	1.13762e-122	2.32421	0.428	0.095	2.3568e-118	4
XKR6	2.04709e-122	2.70158	0.367	0.069	4.24095e-118	4
ZCCHC7	5.87431e-122	2.15927	0.529	0.152	1.21698e-117	4
CHST11	9.63207e-122	2.04106	0.616	0.205	1.99548e-117	4
PRKCH	2.22862e-121	1.96751	0.665	0.247	4.61703e-117	4
FTO	4.9734e-121	2.18172	0.453	0.107	1.03034e-116	4
ATG7	1.79662e-120	2.38005	0.383	0.077	3.72206e-116	4
KANSL1	2.28962e-119	1.87178	0.553	0.164	4.7434e-115	4
ANK3	8.34051e-119	2.9389	0.625	0.271	1.7279e-114	4
EXT1	2.57694e-118	2.70471	0.343	0.062	5.33864e-114	4
RUNX1	7.24939e-117	2.03424	0.617	0.212	1.50186e-112	4
SUPT3H	1.40413e-116	2.42844	0.477	0.132	2.90894e-112	4
RNF38	2.99094e-115	2.03795	0.466	0.118	6.19633e-111	4
JMJD1C	8.3263e-115	1.73554	0.66	0.257	1.72496e-110	4
VWA8	9.37459e-115	2.44289	0.367	0.073	1.94213e-110	4
FBXW11	2.56546e-114	1.99623	0.466	0.12	5.31487e-110	4
KMT2C	3.28321e-114	1.59787	0.591	0.187	6.80182e-110	4
GNAQ	1.26309e-113	2.19435	0.486	0.135	2.61675e-109	4
SUSD6	1.26651e-113	2.17516	0.459	0.118	2.62383e-109	4
PCNX1	2.48282e-113	1.78804	0.584	0.187	5.14366e-109	4
JARID2	3.01083e-113	2.42744	0.448	0.116	6.23754e-109	4
OSBPL3	4.08423e-113	2.26558	0.431	0.107	8.46129e-109	4
ERC1	4.1225e-113	1.99591	0.489	0.133	8.54058e-109	4
TTC17	8.35355e-113	1.7026	0.562	0.174	1.7306e-108	4
FOXO1	2.67954e-111	1.78284	0.697	0.284	5.5512e-107	4
HIVEP1	4.42766e-111	1.87735	0.566	0.187	9.17279e-107	4
DLG1	1.2641e-110	2.12465	0.459	0.121	2.61884e-106	4
DYM	7.99563e-110	2.04073	0.479	0.132	1.65645e-105	4
BRAF	1.28054e-109	1.81129	0.474	0.125	2.65289e-105	4
ELMO1	3.82402e-109	2.15941	0.517	0.159	7.92223e-105	4
TMEM131	9.64273e-109	1.98088	0.439	0.109	1.99768e-104	4
DENND4A	1.17304e-108	1.80689	0.556	0.177	2.43018e-104	4
MB21D2	2.47021e-108	2.47138	0.418	0.104	5.11753e-104	4
ATP2C1	5.17743e-108	2.20299	0.36	0.073	1.07261e-103	4
FNDC3B	1.53924e-107	2.38521	0.398	0.093	3.18884e-103	4
DOCK9	2.97489e-107	2.06635	0.421	0.101	6.16307e-103	4
KDM6A	3.17108e-107	1.82449	0.457	0.118	6.56952e-103	4
UBR5	3.17396e-107	1.7511	0.559	0.183	6.57549e-103	4
KDM4C	3.19247e-107	1.94982	0.482	0.134	6.61383e-103	4
USP12	3.86648e-107	1.75576	0.622	0.237	8.01018e-103	4
PTPRJ	4.00373e-107	1.87071	0.529	0.162	8.29453e-103	4
SERINC5	1.08998e-106	2.3212	0.363	0.076	2.25811e-102	4
FNDC3A	1.38608e-106	1.81223	0.585	0.206	2.87154e-102	4
AKT3	2.3259e-106	2.05392	0.526	0.163	4.81856e-102	4
ARHGAP151	2.46989e-106	2.22979	0.726	0.357	5.11688e-102	4
RPTOR	3.53661e-106	2.07261	0.448	0.121	7.32679e-102	4
RORA	4.53075e-106	1.68671	0.764	0.398	9.38635e-102	4
CDK61	7.7559e-106	2.21868	0.643	0.295	1.60679e-101	4
CMSS1	1.14153e-105	2.30256	0.468	0.139	2.36492e-101	4
EIF4G3	2.97146e-105	1.91581	0.511	0.159	6.15598e-101	4
ASH1L	7.97043e-105	1.464	0.666	0.256	1.65123e-100	4
TBC1D5	4.89458e-104	1.93581	0.479	0.137	1.01401e-99	4
TRIP12	5.01742e-104	1.52648	0.607	0.215	1.03946e-99	4
NCOA2	4.47206e-103	1.83251	0.485	0.141	9.26476e-99	4
USP34	8.52711e-103	1.50209	0.584	0.198	1.76656e-98	4
TMEM131L	1.59561e-102	1.8862	0.462	0.128	3.30562e-98	4
NFKB1	2.75434e-102	1.66718	0.782	0.464	5.70616e-98	4
PRKCB	1.40918e-101	2.37871	0.451	0.131	2.91941e-97	4
MKLN1	1.42683e-101	1.82704	0.506	0.155	2.95597e-97	4
SLC38A1	3.16456e-101	1.26934	0.764	0.368	6.55601e-97	4
RNF19A	5.61459e-101	1.82033	0.75	0.392	1.16317e-96	4
LRCH1	7.46884e-101	2.37947	0.343	0.072	1.54732e-96	4
ACACA	1.90081e-100	2.27145	0.354	0.078	3.9379e-96	4
HIPK2	1.95756e-100	2.28261	0.405	0.104	4.05549e-96	4
SOS1	5.18229e-100	1.92773	0.617	0.234	1.07362e-95	4
PAN3	6.3678e-100	2.06298	0.407	0.101	1.31922e-95	4
CCDC6	7.73297e-100	2.19594	0.43	0.119	1.60204e-95	4
FUT8	7.96274e-100	2.2765	0.444	0.126	1.64964e-95	4
MYO5A	2.65114e-99	1.75599	0.491	0.148	5.49236e-95	4
MAML2	2.69062e-99	2.37019	0.541	0.196	5.57415e-95	4
UBAC2	4.12408e-99	1.97361	0.459	0.133	8.54386e-95	4
PDSS2	6.2852e-99	2.35755	0.325	0.065	1.3021e-94	4
ITPR2	1.45816e-98	1.74493	0.511	0.159	3.02088e-94	4
SELENOI	2.32994e-98	1.99814	0.38	0.09	4.82694e-94	4
HDAC4	4.46073e-98	2.21494	0.332	0.068	9.2413e-94	4
ABCA5	7.84622e-98	2.46187	0.277	0.047	1.6255e-93	4
MRTFA	1.12949e-97	2.00724	0.441	0.124	2.33996e-93	4
SIPA1L1	1.85256e-97	2.23563	0.465	0.141	3.83795e-93	4
TFRC	4.70888e-97	1.80256	0.585	0.225	9.7554e-93	4
PUM2	5.66543e-97	1.57143	0.529	0.17	1.17371e-92	4
JAZF1	7.93595e-97	2.11338	0.473	0.143	1.64409e-92	4
NBAS	1.82363e-96	1.97512	0.401	0.101	3.77802e-92	4
PIP4K2A	2.36392e-96	1.67299	0.588	0.22	4.89734e-92	4
ASCC3	2.75303e-96	1.656	0.581	0.217	5.70346e-92	4
FBXL17	6.22364e-96	2.14539	0.363	0.084	1.28935e-91	4
MARCHF6	1.21373e-94	1.7701	0.43	0.116	2.51448e-90	4
MAST4	3.15231e-94	2.10709	0.486	0.16	6.53065e-90	4
RERE	3.78024e-94	2.05212	0.39	0.099	7.83151e-90	4
SMURF1	6.47383e-94	2.17021	0.334	0.071	1.34118e-89	4
CCSER2	8.31898e-94	1.62617	0.601	0.238	1.72344e-89	4
EXOC6B	1.14941e-93	2.28071	0.334	0.072	2.38124e-89	4
FAF1	1.24669e-93	1.74331	0.529	0.183	2.58278e-89	4
DIP2B	1.32337e-93	2.1432	0.399	0.106	2.74163e-89	4
SKAP1	1.98931e-93	1.57697	0.688	0.317	4.12126e-89	4
RNF213	1.60213e-92	0.929685	0.942	0.689	3.31914e-88	4
TET3	2.14787e-92	2.25801	0.28	0.05	4.44975e-88	4
CD226	4.05389e-92	2.07995	0.505	0.177	8.39845e-88	4
NCK2	3.83347e-91	1.62494	0.61	0.241	7.94179e-87	4
DDX101	5.57564e-91	2.08948	0.444	0.139	1.15511e-86	4
TNKS	7.47705e-91	2.12566	0.346	0.079	1.54902e-86	4
SRPK2	2.14932e-90	1.83514	0.549	0.207	4.45275e-86	4
COG5	3.62137e-90	1.80819	0.438	0.127	7.50239e-86	4
DENND1A	3.65094e-90	2.14619	0.306	0.062	7.56366e-86	4
RNGTT	6.07996e-90	1.95909	0.424	0.124	1.25958e-85	4
GATAD2B	8.95539e-90	1.68909	0.45	0.134	1.85529e-85	4
TASOR2	1.14695e-89	1.66036	0.505	0.17	2.37614e-85	4
NAA25	3.71174e-89	1.82248	0.393	0.106	7.68962e-85	4
RYBP	3.97859e-89	2.14198	0.343	0.08	8.24245e-85	4
TAB2	4.28083e-89	1.35006	0.752	0.394	8.8686e-85	4
SSH2	7.30393e-89	1.57021	0.517	0.177	1.51316e-84	4
WDR70	9.62898e-89	2.13567	0.369	0.094	1.99484e-84	4
CANX	1.46349e-88	1.32688	0.77	0.473	3.0319e-84	4
CENPP	2.50083e-88	2.91773	0.223	0.033	5.18097e-84	4
HELZ	4.35505e-88	1.50841	0.451	0.133	9.02235e-84	4
TBL1XR1	6.17981e-88	1.68861	0.468	0.148	1.28027e-83	4
GRAMD1B	1.10079e-87	2.93987	0.296	0.063	2.28051e-83	4
CASK	1.22093e-87	1.72177	0.669	0.296	2.52939e-83	4
MAP4K4	1.57044e-87	1.67624	0.509	0.173	3.25347e-83	4
INVS	1.882e-87	2.25878	0.32	0.072	3.89895e-83	4
BACH1	2.72817e-87	1.60584	0.477	0.15	5.65195e-83	4
WDR7	5.57199e-87	2.0615	0.348	0.084	1.15435e-82	4
STRN3	1.01775e-86	1.88	0.386	0.103	2.10848e-82	4
ATP2A2	2.18017e-86	1.54952	0.552	0.212	4.51665e-82	4
ANKH	2.62024e-86	1.94345	0.415	0.122	5.42835e-82	4
BABAM2	3.60955e-86	2.31388	0.308	0.067	7.47791e-82	4
MAPKAP1	3.61749e-86	2.03032	0.421	0.128	7.49436e-82	4
CEP85L	4.36668e-86	1.82185	0.405	0.113	9.04646e-82	4
SLC10A7	7.44372e-86	2.66499	0.232	0.037	1.54211e-81	4
FBXO11	8.35899e-86	1.72252	0.442	0.135	1.73173e-81	4
RPS6KC1	8.63842e-86	2.19481	0.291	0.059	1.78962e-81	4
CYTH1	1.32252e-85	1.66113	0.587	0.24	2.73987e-81	4
NUP153	1.40707e-85	1.63192	0.463	0.149	2.91502e-81	4
XPR1	2.75533e-85	2.10262	0.334	0.079	5.70821e-81	4
TCF20	4.31793e-85	1.91798	0.334	0.077	8.94545e-81	4
COMMD10	5.57498e-85	2.13518	0.396	0.114	1.15497e-80	4
TANGO6	2.06377e-84	1.88305	0.329	0.077	4.2755e-80	4
XYLT1	2.7702e-84	2.90016	0.238	0.04	5.73902e-80	4
IKZF1	2.94117e-84	1.39222	0.82	0.532	6.09322e-80	4
LCOR	4.55482e-84	1.75989	0.401	0.112	9.43622e-80	4
NCOA3	5.81434e-84	1.32325	0.665	0.296	1.20456e-79	4
ECPAS	5.88266e-84	1.67189	0.483	0.166	1.21871e-79	4
NFATC2	6.62613e-84	1.52118	0.623	0.283	1.37274e-79	4
SNX13	6.75908e-84	1.99934	0.302	0.064	1.40028e-79	4
ZNF609	9.04383e-84	2.02482	0.325	0.075	1.87361e-79	4
CDYL	9.69563e-84	2.38773	0.287	0.059	2.00864e-79	4
USP47	1.39671e-83	1.45896	0.566	0.217	2.89356e-79	4
MED13	2.84995e-83	1.70781	0.393	0.109	5.90423e-79	4
PDS5B	4.35751e-83	1.56399	0.412	0.119	9.02746e-79	4
GPCPD1	5.69962e-83	1.75664	0.402	0.116	1.18079e-78	4
NSMCE2	1.30986e-82	1.93396	0.441	0.143	2.71364e-78	4
ARIH1	1.69632e-82	1.47462	0.497	0.169	3.51427e-78	4
RAPGEF2	2.27389e-82	2.23421	0.287	0.06	4.71082e-78	4
CD44	4.31723e-82	1.2291	0.846	0.593	8.944e-78	4
PAM	4.33665e-82	2.06659	0.381	0.106	8.98424e-78	4
THADA	5.85504e-82	1.66422	0.422	0.125	1.21299e-77	4
MCF2L2	6.5566e-82	2.53082	0.248	0.045	1.35833e-77	4
CCNY	1.02311e-81	1.7532	0.508	0.187	2.11958e-77	4
TET2	1.45318e-81	1.82536	0.351	0.089	3.01055e-77	4
CLEC16A	1.46432e-81	1.78258	0.329	0.078	3.03364e-77	4
AAK1	4.03122e-81	1.56135	0.45	0.143	8.35147e-77	4
LARP4B	5.58607e-81	1.64508	0.482	0.166	1.15727e-76	4
RFTN1	6.38511e-81	1.50914	0.614	0.273	1.3228e-76	4
EML4	9.88994e-81	1.30074	0.78	0.437	2.0489e-76	4
GSK3B	1.46097e-80	1.74091	0.444	0.144	3.02669e-76	4
RALGAPA1	1.58545e-80	1.68618	0.418	0.127	3.28457e-76	4
BCL11B	1.84803e-80	1.57264	0.587	0.244	3.82856e-76	4
MBD5	2.04408e-80	1.90985	0.381	0.106	4.23472e-76	4
ACBD6	2.30781e-80	1.55199	0.512	0.191	4.78109e-76	4
UBE3C	2.43441e-80	1.69076	0.434	0.138	5.04336e-76	4
HLCS	2.50679e-80	2.39888	0.248	0.046	5.19331e-76	4
DUSP16	3.01484e-80	1.527	0.538	0.204	6.24585e-76	4
USP24	3.37278e-80	1.57316	0.422	0.127	6.98739e-76	4
TMEM1811	5.8013e-80	2.1003	0.294	0.065	1.20185e-75	4
PGAP1	1.46443e-79	1.67778	0.334	0.082	3.03386e-75	4
SMG1	1.67501e-79	1.10818	0.613	0.246	3.47013e-75	4
CAB39	1.72111e-79	1.4603	0.617	0.281	3.56563e-75	4
PTBP2	3.43322e-79	2.13726	0.276	0.057	7.11259e-75	4
ZNF148	4.33879e-79	1.40022	0.471	0.158	8.98866e-75	4
FRYL	6.40606e-79	1.48577	0.53	0.201	1.32714e-74	4
AGTPBP1	6.46899e-79	1.9921	0.303	0.069	1.34018e-74	4
ABCC1	6.54601e-79	1.6599	0.392	0.112	1.35614e-74	4
SAMD4A	7.4639e-79	2.50371	0.287	0.063	1.5463e-74	4
PRKCE	8.14494e-79	2.95264	0.212	0.033	1.68739e-74	4
RUNX2	9.75739e-79	2.52124	0.341	0.092	2.02144e-74	4
SCAF8	1.13677e-78	1.66589	0.401	0.118	2.35505e-74	4
MDN1	1.38182e-78	1.60054	0.402	0.121	2.86271e-74	4
CDC42SE21	1.38775e-78	1.46658	0.747	0.385	2.87501e-74	4
NEK7	3.45599e-78	1.67199	0.486	0.176	7.15977e-74	4
NCOA1	5.67511e-78	1.56171	0.447	0.145	1.17571e-73	4
GBF1	8.07403e-78	1.69702	0.419	0.133	1.6727e-73	4
CLASP2	1.07811e-77	1.65949	0.357	0.096	2.23352e-73	4
SLC30A7	1.12056e-77	1.54374	0.447	0.148	2.32147e-73	4
MARK3	1.53582e-77	1.50683	0.473	0.161	3.18176e-73	4
TFCP2	2.1435e-77	1.79691	0.331	0.084	4.44069e-73	4
DDHD1	2.14963e-77	1.44112	0.585	0.243	4.4534e-73	4
KAT6A	2.23799e-77	1.40898	0.53	0.198	4.63643e-73	4
SLC39A11	2.3936e-77	2.38191	0.215	0.035	4.95883e-73	4
SLC4A7	5.34371e-77	1.78884	0.395	0.119	1.10706e-72	4
ZSWIM6	8.7288e-77	2.18673	0.285	0.063	1.80834e-72	4
SYTL3	8.77698e-77	1.58274	0.63	0.309	1.81833e-72	4
ATF6	1.33827e-76	1.75889	0.412	0.131	2.7725e-72	4
RFX7	1.14591e-75	1.89027	0.302	0.071	2.37398e-71	4
ANO6	1.22007e-75	1.8862	0.358	0.101	2.52762e-71	4
GTDC1	1.45099e-75	2.18662	0.334	0.09	3.00602e-71	4
UBR3	1.57822e-75	1.77818	0.375	0.111	3.2696e-71	4
ANKRD12	1.67078e-75	1.01358	0.899	0.652	3.46135e-71	4
FNBP1	2.32345e-75	1.26794	0.727	0.395	4.81348e-71	4
EHMT1	2.82697e-75	1.5509	0.471	0.165	5.85664e-71	4
PRKDC	5.6948e-75	1.32246	0.616	0.289	1.17979e-70	4
ZNF292	7.90143e-75	1.37268	0.535	0.204	1.63694e-70	4
ATP11A	9.07802e-75	2.32746	0.262	0.055	1.88069e-70	4
MCU	3.71129e-74	2.65156	0.224	0.04	7.68869e-70	4
TRPM7	4.20863e-74	1.68596	0.326	0.083	8.71902e-70	4
RASSF3	6.40194e-74	1.98361	0.273	0.059	1.32629e-69	4
NF1	1.17803e-73	1.75386	0.299	0.071	2.44053e-69	4
ATP13A3	1.33326e-73	1.62304	0.386	0.116	2.76211e-69	4
INPP4B	1.48741e-73	1.98448	0.523	0.221	3.08147e-69	4
RASGRP1	1.5667e-73	1.30868	0.616	0.271	3.24574e-69	4
DIS3L2	1.65e-73	2.1351	0.287	0.067	3.4183e-69	4
PPP1R16B	2.3973e-73	1.44224	0.587	0.258	4.96648e-69	4
SGMS1	4.21474e-73	1.74501	0.328	0.085	8.73167e-69	4
PACS1	5.71546e-73	1.67752	0.463	0.167	1.18407e-68	4
STIM1	1.86102e-72	1.63174	0.373	0.11	3.85547e-68	4
EPC2	2.25715e-72	1.80827	0.361	0.105	4.67613e-68	4
ARHGAP31	2.51077e-72	1.93415	0.317	0.082	5.20156e-68	4
PDE8A	3.63639e-72	2.09961	0.291	0.071	7.53351e-68	4
IL2RA	7.0684e-72	0.890297	0.915	0.768	1.46436e-67	4
HSD17B12	7.40323e-72	1.90117	0.349	0.102	1.53373e-67	4
EXOC2	9.24141e-72	1.48867	0.495	0.188	1.91454e-67	4
LARP1	1.09515e-71	1.44109	0.526	0.215	2.26883e-67	4
CEMIP2	1.13737e-71	1.33698	0.476	0.168	2.35629e-67	4
MYCBP2	1.31213e-71	1.01751	0.669	0.313	2.71833e-67	4
BBS9	1.69822e-71	2.55554	0.201	0.033	3.5182e-67	4
SLC23A2	3.30312e-71	2.48602	0.215	0.038	6.84307e-67	4
RICTOR	7.09712e-71	1.67964	0.363	0.106	1.47031e-66	4
VMP1	1.22169e-70	1.4319	0.558	0.246	2.53097e-66	4
ATP9B	1.45398e-70	1.82439	0.337	0.092	3.01222e-66	4
PTPN4	1.77023e-70	2.0627	0.325	0.088	3.66739e-66	4
ANKIB1	3.77429e-70	1.62851	0.373	0.113	7.81919e-66	4
ARID5B	4.56689e-70	1.35845	0.736	0.429	9.46123e-66	4
SLCO3A1	6.13976e-70	2.16958	0.287	0.069	1.27197e-65	4
POU2F1	7.9673e-70	1.87294	0.274	0.063	1.65059e-65	4
B4GALT5	7.99053e-70	1.77409	0.326	0.088	1.6554e-65	4
AGO2	1.09579e-69	1.60032	0.438	0.157	2.27014e-65	4
SPPL3	1.18657e-69	1.742	0.373	0.116	2.45821e-65	4
SUCLG2	1.48535e-69	1.86769	0.38	0.121	3.0772e-65	4
ZNF638	1.63384e-69	1.20196	0.529	0.208	3.38482e-65	4
FAM222B	1.77379e-69	2.0436	0.311	0.083	3.67477e-65	4
GLG1	2.18072e-69	1.17076	0.511	0.194	4.5178e-65	4
STXBP5	2.23136e-69	2.16515	0.28	0.068	4.62271e-65	4
TNFAIP82	2.59633e-69	1.25046	0.759	0.474	5.37882e-65	4
CLTC	5.65401e-69	1.22147	0.625	0.306	1.17134e-64	4
PDZD8	1.324e-68	1.84337	0.28	0.067	2.74292e-64	4
PPP1R12B	1.5825e-68	2.55903	0.203	0.035	3.27847e-64	4
RBM33	1.74856e-68	1.31531	0.41	0.133	3.62249e-64	4
MLLT10	3.92976e-68	1.54683	0.364	0.109	8.14127e-64	4
POLA1	6.51879e-68	2.43371	0.213	0.04	1.3505e-63	4
MAPK8	7.5323e-68	1.94397	0.325	0.092	1.56047e-63	4
TAOK3	8.68914e-68	1.33353	0.494	0.191	1.80013e-63	4
TTC7A	1.03678e-67	1.69209	0.358	0.108	2.1479e-63	4
ARMH3	1.96866e-67	1.99817	0.244	0.052	4.07847e-63	4
WDR431	2.58899e-67	1.45441	0.541	0.243	5.3636e-63	4
MTHFD1L	2.86312e-67	1.85612	0.434	0.164	5.93152e-63	4
CCR4	3.08697e-67	1.37107	0.555	0.244	6.39527e-63	4
ECE1	4.08141e-67	1.39919	0.486	0.188	8.45545e-63	4
HERC1	6.01641e-67	1.54797	0.37	0.112	1.24642e-62	4
SACS	6.47585e-67	1.43845	0.38	0.119	1.3416e-62	4
CARD11	7.21793e-67	1.65585	0.45	0.17	1.49534e-62	4
HMBOX1	7.26315e-67	1.98633	0.265	0.062	1.50471e-62	4
AFF1	8.71728e-67	1.65387	0.459	0.169	1.80596e-62	4
PDE4B	8.78069e-67	1.31562	0.662	0.349	1.8191e-62	4
CUX1	9.09726e-67	1.94554	0.323	0.091	1.88468e-62	4
GALNT10	1.0563e-66	1.64964	0.399	0.134	2.18835e-62	4
SP3	1.07546e-66	1.53335	0.401	0.135	2.22802e-62	4
PRIM2	1.11057e-66	2.28089	0.255	0.059	2.30076e-62	4
TRRAP	1.51857e-66	1.55996	0.349	0.103	3.14602e-62	4
SETD5	1.74638e-66	1.37586	0.444	0.161	3.61797e-62	4
ASAP1	1.97909e-66	1.91478	0.311	0.085	4.10007e-62	4
DIAPH1	2.99155e-66	1.13068	0.613	0.297	6.19759e-62	4
METTL15	4.90867e-66	2.14426	0.256	0.059	1.01693e-61	4
STT3B	5.87372e-66	1.29277	0.529	0.224	1.21686e-61	4
TAOK1	6.97991e-66	1.24351	0.395	0.127	1.44603e-61	4
SPATA5	9.35789e-66	2.17272	0.296	0.08	1.93867e-61	4
ZHX2	1.12946e-65	1.81339	0.335	0.096	2.33991e-61	4
RNF216	1.26205e-65	1.49494	0.41	0.14	2.61458e-61	4
CREBBP	1.65801e-65	1.38188	0.38	0.119	3.43491e-61	4
AGO3	1.70119e-65	1.70582	0.366	0.116	3.52436e-61	4
CCND2	1.87247e-65	1.35107	0.523	0.223	3.8792e-61	4
ST6GAL1	2.00282e-65	1.77057	0.43	0.157	4.14924e-61	4
RREB1	3.00029e-65	2.33482	0.206	0.038	6.21571e-61	4
DMTF1	3.12184e-65	1.68879	0.306	0.082	6.46752e-61	4
VPS13D	3.27036e-65	1.48127	0.341	0.099	6.77521e-61	4
CTNNB1	3.47725e-65	1.32785	0.486	0.19	7.20382e-61	4
PTK2B	5.25504e-65	1.8376	0.343	0.105	1.08869e-60	4
CAMK4	6.68855e-65	1.71675	0.601	0.309	1.38567e-60	4
SLC20A2	1.18971e-64	2.01272	0.271	0.068	2.46473e-60	4
PDE7A	1.31519e-64	2.02524	0.343	0.106	2.72468e-60	4
PKN2	1.41459e-64	1.90572	0.331	0.097	2.9306e-60	4
LCP1	1.47361e-64	1.06901	0.771	0.508	3.05289e-60	4
FCHSD2	2.08233e-64	1.80511	0.357	0.111	4.31397e-60	4
ARID1A	2.16188e-64	1.43777	0.421	0.149	4.47877e-60	4
NPIPB13	3.44303e-64	2.11501	0.152	0.019	7.13292e-60	4
COA1	3.67879e-64	1.78089	0.383	0.13	7.62135e-60	4
MTMR3	6.4654e-64	1.96412	0.242	0.054	1.33944e-59	4
ZDHHC20	7.13879e-64	1.67826	0.331	0.098	1.47894e-59	4
UGGT1	7.2232e-64	1.59761	0.316	0.088	1.49643e-59	4
PIBF1	1.03899e-63	1.66518	0.358	0.114	2.15248e-59	4
ARFGEF1	1.13243e-63	1.36854	0.459	0.174	2.34606e-59	4
CUL1	1.26208e-63	1.52717	0.457	0.18	2.61466e-59	4
CMIP	1.406e-63	2.51781	0.264	0.066	2.91281e-59	4
ATP11B	1.48562e-63	1.34728	0.404	0.137	3.07777e-59	4
SUMF1	1.82527e-63	2.25447	0.265	0.066	3.78142e-59	4
NUFIP2	1.9517e-63	1.24365	0.453	0.173	4.04333e-59	4
ZZZ3	2.17524e-63	1.5754	0.37	0.12	4.50645e-59	4
MON2	2.5384e-63	1.43389	0.354	0.108	5.25881e-59	4
ARFGEF2	4.12075e-63	1.61304	0.323	0.093	8.53696e-59	4
SAMD12	4.23261e-63	3.10348	0.163	0.024	8.76871e-59	4
AHCYL2	4.40603e-63	2.14392	0.244	0.056	9.12797e-59	4
MBTD1	4.80816e-63	2.14851	0.203	0.038	9.96106e-59	4
DENND1B1	5.17592e-63	1.65921	0.375	0.124	1.0723e-58	4
RBMS1	5.47543e-63	1.76905	0.538	0.26	1.13434e-58	4
ATXN7	5.86357e-63	1.63588	0.319	0.091	1.21476e-58	4
AMMECR1	7.14784e-63	2.03315	0.242	0.055	1.48082e-58	4
CELF1	8.72089e-63	1.41103	0.474	0.19	1.80671e-58	4
USP32	1.30615e-62	1.87545	0.261	0.063	2.70595e-58	4
DIAPH2	1.42555e-62	2.0903	0.255	0.061	2.95331e-58	4
STK39	1.87981e-62	1.88493	0.317	0.093	3.89441e-58	4
ELOVL5	2.41161e-62	1.20253	0.598	0.289	4.99613e-58	4
VPS53	2.45559e-62	1.60559	0.328	0.098	5.08724e-58	4
SEC24B	3.48751e-62	1.43936	0.393	0.135	7.22507e-58	4
NLK	4.28301e-62	2.24332	0.195	0.036	8.87311e-58	4
USP151	4.88569e-62	1.10177	0.72	0.396	1.01217e-57	4
MYO9A	5.17033e-62	1.67693	0.308	0.086	1.07114e-57	4
TYW1B	5.85161e-62	2.40978	0.18	0.031	1.21228e-57	4
NAA15	6.59146e-62	1.44937	0.463	0.187	1.36555e-57	4
CDK8	7.5198e-62	1.90166	0.282	0.075	1.55788e-57	4
SEMA4D	8.20371e-62	1.48603	0.412	0.149	1.69956e-57	4
WDFY2	1.01993e-61	1.96633	0.29	0.08	2.113e-57	4
CDK17	1.10529e-61	1.38603	0.495	0.203	2.28982e-57	4
CDK13	1.18731e-61	1.48517	0.37	0.121	2.45975e-57	4
NKTR	1.52756e-61	1.35598	0.442	0.166	3.16465e-57	4
ITFG1	1.63431e-61	1.64923	0.358	0.116	3.3858e-57	4
SREBF2	1.90268e-61	1.41186	0.438	0.166	3.94179e-57	4
BTBD7	2.10597e-61	1.73321	0.317	0.093	4.36293e-57	4
C18orf25	2.76565e-61	1.91239	0.285	0.077	5.7296e-57	4
MAN2A1	3.42535e-61	1.55871	0.282	0.073	7.0963e-57	4
B4GALT1	3.55529e-61	1.57094	0.335	0.103	7.36549e-57	4
SHLD2	4.09429e-61	1.53441	0.364	0.119	8.48214e-57	4
OXCT1	4.11911e-61	1.6115	0.396	0.141	8.53355e-57	4
RPS6KA3	4.25292e-61	1.3616	0.502	0.212	8.81078e-57	4
LRPPRC1	4.57065e-61	1.36803	0.515	0.233	9.46902e-57	4
ULK4	6.78983e-61	2.5584	0.209	0.043	1.40665e-56	4
PRDM2	7.63103e-61	1.19041	0.441	0.162	1.58092e-56	4
BTRC	8.27122e-61	2.05835	0.233	0.053	1.71355e-56	4
TNRC6A	1.21947e-60	1.62323	0.367	0.123	2.52638e-56	4
ZFYVE28	1.22176e-60	1.75131	0.309	0.09	2.53111e-56	4
XPO4	1.76615e-60	1.59339	0.328	0.099	3.65893e-56	4
FLI1	1.79291e-60	1.72151	0.369	0.125	3.71436e-56	4
AP3B1	1.93749e-60	1.39321	0.459	0.184	4.01389e-56	4
RTTN	2.13096e-60	2.26236	0.172	0.028	4.41472e-56	4
NEO1	2.44e-60	3.37328	0.13	0.015	5.05494e-56	4
RABGAP1	2.50162e-60	1.69828	0.309	0.088	5.18261e-56	4
PDS5A	2.87069e-60	1.18282	0.555	0.254	5.9472e-56	4
FOXJ3	3.17697e-60	1.47304	0.41	0.151	6.58174e-56	4
LRP8	3.45393e-60	1.91965	0.3	0.088	7.1555e-56	4
PITPNC11	3.6104e-60	1.89931	0.421	0.162	7.47967e-56	4
WAC	4.1264e-60	1.16451	0.535	0.23	8.54866e-56	4
HSPA5	4.33626e-60	1.07196	0.782	0.595	8.98344e-56	4
TASP1	5.27801e-60	2.05605	0.23	0.052	1.09345e-55	4
STAT5B	5.35608e-60	1.19418	0.511	0.213	1.10962e-55	4
CEP192	5.38876e-60	2.0025	0.23	0.052	1.11639e-55	4
FYN1	8.15823e-60	1.35813	0.748	0.473	1.69014e-55	4
LMTK2	1.01937e-59	1.35825	0.284	0.074	2.11183e-55	4
TM9SF3	1.09613e-59	1.16715	0.495	0.206	2.27085e-55	4
KIF3B	1.23297e-59	1.80164	0.334	0.107	2.55435e-55	4
ZBTB201	1.38051e-59	2.12829	0.402	0.149	2.85999e-55	4
ADNP	1.42065e-59	1.56351	0.325	0.099	2.94316e-55	4
ITK1	2.03707e-59	1.09523	0.735	0.428	4.2202e-55	4
ATR	2.22391e-59	1.75565	0.326	0.1	4.60727e-55	4
PHF21A	2.87645e-59	1.81328	0.291	0.081	5.95914e-55	4
TMEM135	3.73187e-59	2.37503	0.203	0.041	7.73132e-55	4
CCDC88C	3.9837e-59	1.377	0.434	0.164	8.25304e-55	4
ZNF644	4.64625e-59	1.35157	0.456	0.18	9.62564e-55	4
DOCK8	4.87513e-59	1.30668	0.532	0.238	1.00998e-54	4
OPA1	6.46448e-59	1.61114	0.367	0.128	1.33925e-54	4
CEP83	6.53559e-59	2.42841	0.233	0.056	1.35398e-54	4
R3HDM1	1.21972e-58	1.69841	0.348	0.116	2.52689e-54	4
AMBRA1	1.39965e-58	1.72694	0.319	0.096	2.89966e-54	4
ANKRD28	1.51739e-58	1.88823	0.247	0.06	3.14359e-54	4
CAND1	1.60316e-58	1.18631	0.434	0.164	3.32126e-54	4
PDE4D	1.67596e-58	1.66388	0.505	0.228	3.47208e-54	4
RBM6	2.04403e-58	1.22646	0.462	0.184	4.23463e-54	4
R3HDM2	2.26016e-58	1.65965	0.319	0.095	4.68238e-54	4
UHRF2	2.39942e-58	1.66098	0.3	0.087	4.97087e-54	4
RBPJ1	2.51603e-58	1.51625	0.619	0.347	5.21246e-54	4
RNF144A	3.25634e-58	1.94122	0.345	0.116	6.74616e-54	4
ZFR	8.1676e-58	1.12253	0.598	0.305	1.69208e-53	4
TENT2	8.43075e-58	1.623	0.326	0.102	1.7466e-53	4
SPEN	1.05399e-57	1.03545	0.495	0.207	2.18356e-53	4
SLFN12L	1.11807e-57	1.51871	0.343	0.111	2.31631e-53	4
CDYL2	1.12253e-57	2.29623	0.177	0.032	2.32555e-53	4
VPS13A	1.44664e-57	1.5506	0.316	0.096	2.997e-53	4
AVL9	1.79419e-57	1.66073	0.282	0.078	3.71702e-53	4
FKBP5	2.10642e-57	1.64701	0.343	0.113	4.36387e-53	4
ERN1	2.15505e-57	1.6889	0.345	0.114	4.46462e-53	4
TTC39C	2.60235e-57	1.30203	0.622	0.317	5.3913e-53	4
KDM7A	2.76655e-57	1.49766	0.351	0.115	5.73146e-53	4
HERC4	2.97149e-57	1.49707	0.384	0.136	6.15603e-53	4
ATXN2	3.8607e-57	1.3797	0.34	0.109	7.99822e-53	4
SIPA1L3	4.61867e-57	1.87601	0.226	0.052	9.56849e-53	4
RPS6KA51	7.10062e-57	1.37445	0.552	0.268	1.47104e-52	4
MDFIC	9.45725e-57	1.26094	0.61	0.326	1.95926e-52	4
RASA2	1.08797e-56	1.15046	0.561	0.264	2.25396e-52	4
PDE3B1	1.19902e-56	1.84455	0.48	0.215	2.48401e-52	4
TULP4	1.2987e-56	1.54281	0.325	0.101	2.69051e-52	4
LCLAT1	1.52785e-56	2.14435	0.247	0.064	3.16525e-52	4
STAT4	2.3085e-56	1.58989	0.498	0.228	4.78252e-52	4
MTREX	2.72881e-56	1.53155	0.354	0.122	5.65327e-52	4
PHTF2	2.8289e-56	1.49391	0.444	0.185	5.86064e-52	4
ATP10A	2.9197e-56	2.88513	0.165	0.028	6.04875e-52	4
USP10	3.03971e-56	1.21554	0.471	0.198	6.29737e-52	4
PHACTR2	3.72421e-56	1.55924	0.476	0.204	7.71544e-52	4
TBCK	4.13449e-56	1.90699	0.248	0.063	8.56542e-52	4
ZDHHC17	5.04381e-56	1.76385	0.238	0.058	1.04493e-51	4
RELCH	5.67814e-56	1.7183	0.302	0.091	1.17634e-51	4
PHLPP1	9.22424e-56	1.94637	0.206	0.044	1.91099e-51	4
BRWD3	9.38208e-56	1.8474	0.207	0.045	1.94369e-51	4
MICAL3	9.39822e-56	1.81728	0.245	0.062	1.94703e-51	4
XPO6	9.69321e-56	1.45114	0.369	0.13	2.00814e-51	4
EP400	1.09561e-55	1.54119	0.334	0.11	2.26977e-51	4
RLF	1.23524e-55	1.45817	0.308	0.093	2.55905e-51	4
ZFC3H11	1.24896e-55	1.38686	0.419	0.159	2.58748e-51	4
RSRC1	1.5079e-55	1.70828	0.345	0.119	3.12391e-51	4
GPATCH2L	1.61565e-55	1.55307	0.332	0.108	3.34715e-51	4
FOXK2	1.69887e-55	2.04217	0.221	0.051	3.51954e-51	4
DMXL1	1.77403e-55	1.85831	0.256	0.068	3.67526e-51	4
TRPS1	1.94993e-55	2.74719	0.181	0.035	4.03968e-51	4
PSME4	1.95482e-55	1.34082	0.294	0.085	4.0498e-51	4
IL12RB2	2.11626e-55	1.70016	0.582	0.316	4.38425e-51	4
PSMD15	2.72473e-55	1.15306	0.616	0.333	5.64483e-51	4
KANK1	2.72559e-55	2.31832	0.198	0.042	5.6466e-51	4
ZMYM4	3.50832e-55	1.58596	0.308	0.096	7.2682e-51	4
PIGN	4.81394e-55	2.22814	0.204	0.045	9.97304e-51	4
PTEN	5.12772e-55	1.22532	0.389	0.14	1.06231e-50	4
ZMYM2	6.37751e-55	1.58761	0.348	0.116	1.32123e-50	4
KAT2B	7.1787e-55	1.55065	0.402	0.154	1.48721e-50	4
SLMAP	8.48841e-55	1.45918	0.378	0.137	1.75854e-50	4
SLC7A1	9.217e-55	1.33842	0.415	0.164	1.90949e-50	4
XPO1	9.63759e-55	1.22838	0.485	0.216	1.99662e-50	4
YEATS2	1.17614e-54	1.53998	0.316	0.099	2.4366e-50	4
SCAPER	1.23815e-54	1.75141	0.319	0.103	2.56507e-50	4
NIPBL	1.40507e-54	1.00618	0.547	0.249	2.91089e-50	4
BLTP3B	1.64117e-54	1.29261	0.384	0.141	3.40001e-50	4
QKI	1.86526e-54	1.4229	0.451	0.188	3.86425e-50	4
AGPAT3	1.91997e-54	1.39215	0.37	0.132	3.9776e-50	4
CUL3	2.04027e-54	1.1371	0.544	0.258	4.22682e-50	4
CPQ	2.16013e-54	2.3362	0.215	0.05	4.47514e-50	4
PREX1	2.16789e-54	1.38915	0.444	0.182	4.49122e-50	4
ERBIN	2.64008e-54	1.31566	0.427	0.167	5.46946e-50	4
MYO1D	3.96608e-54	2.09378	0.248	0.066	8.21652e-50	4
CHD7	4.00615e-54	1.96553	0.277	0.082	8.29954e-50	4
BLTP2	4.5454e-54	1.23704	0.358	0.124	9.4167e-50	4
TRMT11	5.97319e-54	2.05391	0.256	0.071	1.23747e-49	4
CNOT1	7.32512e-54	1.37186	0.381	0.138	1.51755e-49	4
VEZT	8.46537e-54	1.54386	0.323	0.107	1.75377e-49	4
TANK	8.86258e-54	1.25004	0.584	0.302	1.83606e-49	4
PUM1	8.87041e-54	1.35082	0.441	0.18	1.83768e-49	4
FAM193A	9.19504e-54	1.563	0.268	0.075	1.90494e-49	4
PAG1	9.36387e-54	1.2665	0.491	0.214	1.93991e-49	4
BLTP1	1.00292e-53	1.53145	0.306	0.094	2.07776e-49	4
SLC39A14	1.28138e-53	1.79162	0.235	0.06	2.65463e-49	4
RALGAPB	1.34649e-53	1.46327	0.29	0.085	2.78952e-49	4
ACSL4	1.82046e-53	1.47141	0.387	0.148	3.77144e-49	4
LARS2	1.93463e-53	2.18007	0.216	0.052	4.00797e-49	4
FER	1.96488e-53	2.84525	0.146	0.023	4.07065e-49	4
GPATCH8	2.45855e-53	1.18231	0.451	0.185	5.09337e-49	4
MYO9B	2.48824e-53	1.02388	0.494	0.214	5.15489e-49	4
IGF2R	2.56803e-53	1.2351	0.445	0.184	5.32018e-49	4
AKAP13	3.27814e-53	1.14659	0.616	0.311	6.79133e-49	4
IL6ST	3.28372e-53	1.10817	0.418	0.159	6.80289e-49	4
NSD1	3.40302e-53	1.31666	0.431	0.177	7.05004e-49	4
SMAD31	3.60219e-53	1.98185	0.255	0.069	7.46266e-49	4
UBR1	3.87985e-53	1.30403	0.395	0.149	8.03789e-49	4
TMEM30A	4.64444e-53	1.08634	0.431	0.172	9.62189e-49	4
SLX4IP	4.69505e-53	2.44223	0.133	0.019	9.72674e-49	4
VPS13C	4.77219e-53	0.98577	0.474	0.194	9.88655e-49	4
SFMBT2	5.03691e-53	1.68754	0.326	0.109	1.0435e-48	4
ETNK1	5.38951e-53	1.26931	0.45	0.185	1.11655e-48	4
AGPS	8.64016e-53	1.64177	0.317	0.106	1.78998e-48	4
ANAPC1	1.09458e-52	1.74719	0.277	0.083	2.26765e-48	4
ATXN10	1.20606e-52	1.30238	0.515	0.249	2.49858e-48	4
CSTPP1	1.40216e-52	1.9998	0.239	0.063	2.90485e-48	4
SENP6	1.49516e-52	1.12142	0.55	0.266	3.09753e-48	4
UVRAG	1.81072e-52	1.5686	0.345	0.121	3.75127e-48	4
PLCL2	1.84195e-52	1.70635	0.29	0.087	3.81596e-48	4
ANKRD11	1.91188e-52	1.02535	0.598	0.311	3.96084e-48	4
NUMB	2.0089e-52	1.50063	0.323	0.107	4.16183e-48	4
PTPN11	2.07547e-52	1.15148	0.5	0.233	4.29976e-48	4
SYNE3	2.49489e-52	1.80709	0.271	0.08	5.16866e-48	4
MEF2A	3.17738e-52	1.53413	0.317	0.106	6.58258e-48	4
VCL	3.22726e-52	1.74076	0.229	0.058	6.68591e-48	4
PHC3	3.25985e-52	1.12951	0.418	0.162	6.75343e-48	4
MIB1	3.45651e-52	1.19651	0.351	0.12	7.16086e-48	4
FRS2	3.87347e-52	2.01072	0.206	0.047	8.02467e-48	4
USP25	4.03175e-52	1.51899	0.367	0.135	8.35257e-48	4
EZH2	6.24294e-52	1.75588	0.276	0.083	1.29335e-47	4
PATJ	6.43774e-52	1.69851	0.279	0.083	1.33371e-47	4
STK3	6.68575e-52	2.0657	0.229	0.058	1.38509e-47	4
SETD2	6.7421e-52	1.17106	0.427	0.169	1.39676e-47	4
PTBP3	7.37404e-52	1.02327	0.489	0.211	1.52768e-47	4
EDEM1	7.40754e-52	1.37459	0.34	0.117	1.53462e-47	4
EP300	8.69476e-52	1.23698	0.334	0.111	1.80129e-47	4
RALGAPA2	1.04167e-51	2.02548	0.229	0.058	2.15804e-47	4
CBLB1	1.04319e-51	2.03536	0.415	0.18	2.16118e-47	4
ITPR1	1.05367e-51	1.62797	0.265	0.076	2.1829e-47	4
TTLL5	1.06021e-51	2.4624	0.181	0.038	2.19644e-47	4
DHX9	1.32118e-51	1.01247	0.567	0.285	2.73709e-47	4
KDM2A	1.48754e-51	1.21299	0.463	0.2	3.08173e-47	4
PSPC1	1.66739e-51	1.51799	0.358	0.129	3.45434e-47	4
KIAA0319L	1.67084e-51	1.5644	0.284	0.085	3.46148e-47	4
NUS1	1.69398e-51	1.27237	0.39	0.151	3.50941e-47	4
HNRNPLL	1.69908e-51	1.33804	0.494	0.231	3.51998e-47	4
MAP3K5	1.72117e-51	1.54887	0.341	0.119	3.56575e-47	4
NPC1	2.09857e-51	1.68816	0.204	0.046	4.34762e-47	4
MAST2	2.11334e-51	2.33808	0.159	0.029	4.37822e-47	4
USP9X	2.81458e-51	1.18794	0.396	0.151	5.83097e-47	4
WNK1	3.36255e-51	0.973398	0.552	0.259	6.96619e-47	4
ICOS	3.62745e-51	1.20327	0.616	0.336	7.51498e-47	4
TMCC1	3.82184e-51	1.6057	0.293	0.09	7.9177e-47	4
RAP1A1	3.90799e-51	1.07623	0.657	0.375	8.09618e-47	4
CAMK1D	4.82088e-51	1.97363	0.259	0.074	9.98741e-47	4
INO80	5.13808e-51	1.41182	0.386	0.149	1.06446e-46	4
TYW1	5.55327e-51	1.53479	0.3	0.096	1.15047e-46	4
RHOH	7.61149e-51	1.16744	0.663	0.381	1.57687e-46	4
HTT	8.06213e-51	1.64115	0.273	0.082	1.67023e-46	4
AHCTF1	8.65096e-51	1.19961	0.373	0.138	1.79222e-46	4
ANKRD13C	8.81384e-51	1.49677	0.302	0.098	1.82596e-46	4
HECTD1	1.26919e-50	1.28679	0.43	0.18	2.62938e-46	4
SMG7	1.36545e-50	1.35845	0.357	0.129	2.82881e-46	4
EHBP1	1.56511e-50	1.83531	0.25	0.071	3.24244e-46	4
AGPAT4	1.72383e-50	2.51765	0.14	0.023	3.57126e-46	4
GPATCH2	1.97786e-50	2.24687	0.2	0.047	4.09753e-46	4
ARSB	2.21045e-50	1.90083	0.256	0.074	4.57938e-46	4
TSHZ2	2.37011e-50	2.55945	0.361	0.147	4.91016e-46	4
PPP2R5E	2.57265e-50	1.44078	0.364	0.137	5.32977e-46	4
BTAF1	3.98355e-50	1.37851	0.341	0.121	8.25271e-46	4
ATAD2B	4.80953e-50	1.73941	0.271	0.082	9.9639e-46	4
ABL1	4.99323e-50	2.16918	0.189	0.042	1.03445e-45	4
UIMC1	5.03191e-50	1.43546	0.334	0.117	1.04246e-45	4
LMBR1	5.35722e-50	1.48824	0.332	0.115	1.10986e-45	4
TNIK	5.53079e-50	1.55304	0.438	0.184	1.14581e-45	4
NOTCH2	5.56658e-50	1.65725	0.239	0.064	1.15323e-45	4
ADAM10	5.58363e-50	1.10315	0.405	0.157	1.15676e-45	4
PPP4R3B	6.1016e-50	0.966444	0.5	0.224	1.26407e-45	4
TAF3	6.46466e-50	1.50226	0.373	0.143	1.33928e-45	4
NUP160	8.90533e-50	1.41894	0.32	0.109	1.84492e-45	4
PCCA	9.10893e-50	2.47183	0.151	0.027	1.8871e-45	4
SMG6	9.25365e-50	1.70791	0.314	0.107	1.91708e-45	4
PPP6R2	9.48583e-50	1.49184	0.294	0.094	1.96518e-45	4
GIGYF2	9.89429e-50	1.28323	0.381	0.147	2.0498e-45	4
MTAP1	1.04997e-49	2.00753	0.316	0.114	2.17522e-45	4
NUBPL	1.13529e-49	2.3954	0.148	0.026	2.35198e-45	4
TNPO1	1.15244e-49	1.20666	0.434	0.187	2.38751e-45	4
ARHGEF7	1.18926e-49	1.53576	0.299	0.097	2.46379e-45	4
UMAD1	1.27011e-49	1.77942	0.28	0.088	2.63129e-45	4
TENT4A	1.3043e-49	2.00767	0.143	0.024	2.70213e-45	4
PRMT3	1.3267e-49	1.60507	0.284	0.089	2.74853e-45	4
TMEM65	1.61038e-49	1.65218	0.3	0.098	3.33623e-45	4
SBF2	1.63585e-49	2.3092	0.183	0.04	3.389e-45	4
PCNX4	1.77226e-49	1.57439	0.297	0.096	3.67159e-45	4
ANKRD101	1.84996e-49	1.24817	0.338	0.118	3.83257e-45	4
TMEM117	1.87466e-49	2.00773	0.189	0.042	3.88374e-45	4
MAP4	2.13901e-49	1.00232	0.655	0.378	4.43139e-45	4
FAM168B	2.82549e-49	1.32669	0.29	0.091	5.85357e-45	4
YES1	2.99354e-49	2.08333	0.215	0.055	6.20172e-45	4
ATRN	3.17713e-49	1.94916	0.203	0.048	6.58207e-45	4
OGT	3.24747e-49	1.3839	0.364	0.137	6.72779e-45	4
DIPK1A	3.49295e-49	1.62488	0.34	0.123	7.23634e-45	4
ARHGAP26	3.74303e-49	1.82844	0.28	0.088	7.75443e-45	4
CCNT2	4.89564e-49	1.40303	0.294	0.093	1.01423e-44	4
MARCHF7	5.27269e-49	1.17149	0.418	0.169	1.09234e-44	4
TRAPPC10	5.59947e-49	1.16611	0.416	0.168	1.16004e-44	4
MGA	6.12724e-49	1.23228	0.337	0.117	1.26938e-44	4
NSD2	8.07085e-49	1.32709	0.288	0.092	1.67204e-44	4
MLLT31	9.26565e-49	1.78388	0.348	0.128	1.91957e-44	4
MAP4K3	9.37753e-49	2.0595	0.197	0.046	1.94274e-44	4
HIF1A2	9.65592e-49	1.19079	0.683	0.439	2.00042e-44	4
HS2ST1	9.76086e-49	1.69594	0.203	0.048	2.02216e-44	4
RBL1	9.8129e-49	1.53483	0.287	0.092	2.03294e-44	4
PTPN9	1.42938e-48	1.88846	0.239	0.067	2.96124e-44	4
SIK2	1.58512e-48	1.96013	0.154	0.028	3.28389e-44	4
NCOA6	1.62965e-48	1.59217	0.268	0.081	3.37614e-44	4
CERS6	1.89913e-48	2.67588	0.152	0.029	3.93444e-44	4
CLOCK	1.92679e-48	1.73548	0.215	0.055	3.99173e-44	4
BBX1	2.03632e-48	1.27526	0.488	0.228	4.21865e-44	4
CDC14A	2.45689e-48	1.69935	0.338	0.122	5.08994e-44	4
CSTF3	2.49083e-48	2.12174	0.2	0.048	5.16025e-44	4
GTF2I	2.86089e-48	1.14006	0.508	0.248	5.9269e-44	4
VOPP1	4.03416e-48	1.37985	0.419	0.178	8.35758e-44	4
GTF2F21	4.1338e-48	1.52402	0.323	0.117	8.564e-44	4
NUP210	5.0761e-48	1.48241	0.308	0.105	1.05162e-43	4
SLC35D1	5.81178e-48	1.90175	0.184	0.041	1.20403e-43	4
DOCK3	6.39151e-48	2.92593	0.154	0.03	1.32413e-43	4
PPP3CA	7.31196e-48	1.56736	0.284	0.089	1.51482e-43	4
FAM168A	7.36783e-48	1.92386	0.189	0.043	1.52639e-43	4
NUP98	7.47871e-48	1.04242	0.444	0.19	1.54936e-43	4
USP9Y	7.90508e-48	2.2039	0.169	0.035	1.6377e-43	4
TMTC2	8.06259e-48	2.5075	0.169	0.035	1.67033e-43	4
KCMF1	8.13538e-48	1.39084	0.413	0.175	1.68541e-43	4
RBM26	8.63419e-48	1.29145	0.41	0.171	1.78874e-43	4
LONP2	9.16832e-48	1.29769	0.357	0.137	1.8994e-43	4
MDM4	9.43966e-48	1.581	0.277	0.088	1.95561e-43	4
CBFA2T2	9.63221e-48	1.73248	0.247	0.071	1.9955e-43	4
REV3L	1.05237e-47	1.28625	0.337	0.122	2.1802e-43	4
ATP2B4	1.14775e-47	1.01874	0.466	0.208	2.3778e-43	4
UBR4	2.23448e-47	1.06813	0.409	0.165	4.62916e-43	4
DIDO1	2.26169e-47	1.17968	0.348	0.127	4.68555e-43	4
WRN	2.5799e-47	1.91916	0.227	0.062	5.34478e-43	4
DYNC1H1	3.17069e-47	0.966787	0.526	0.254	6.56872e-43	4
SNX29	3.30417e-47	2.3708	0.169	0.035	6.84524e-43	4
BMAL1	4.66083e-47	1.65211	0.308	0.108	9.65585e-43	4
RANBP2	5.50772e-47	0.985214	0.441	0.189	1.14103e-42	4
MYOF	6.07072e-47	2.53783	0.136	0.023	1.25767e-42	4
SLC11A2	6.20887e-47	1.90927	0.171	0.036	1.28629e-42	4
HECTD4	6.43736e-47	1.44362	0.296	0.099	1.33363e-42	4
IGF1R	8.1638e-47	3.23868	0.128	0.021	1.6913e-42	4
TDRD3	8.76956e-47	1.91623	0.203	0.05	1.81679e-42	4
NR3C2	8.95479e-47	2.76853	0.152	0.029	1.85516e-42	4
REPS1	1.0589e-46	1.60431	0.276	0.09	2.19373e-42	4
SLC5A3	1.07004e-46	1.43484	0.253	0.075	2.21681e-42	4
ABCC4	1.11157e-46	2.41495	0.168	0.035	2.30285e-42	4
MCPH1	1.76816e-46	1.61264	0.287	0.095	3.6631e-42	4
SPAST	2.1605e-46	1.55836	0.216	0.056	4.4759e-42	4
VPS8	2.28065e-46	1.83703	0.235	0.067	4.72483e-42	4
UPF2	2.30275e-46	1.20676	0.387	0.156	4.77061e-42	4
RNF169	2.33145e-46	1.40397	0.276	0.088	4.83006e-42	4
MAGED1	2.41356e-46	1.75103	0.253	0.077	5.00018e-42	4
URB1	2.50696e-46	1.62636	0.232	0.065	5.19368e-42	4
PUS71	2.65931e-46	1.73053	0.271	0.088	5.5093e-42	4
ANKFY1	2.82482e-46	1.48999	0.262	0.08	5.85219e-42	4
IRF41	2.86497e-46	1.28199	0.625	0.374	5.93535e-42	4
SLAMF12	2.97733e-46	1.20836	0.57	0.319	6.16813e-42	4
ELP4	3.50925e-46	1.57384	0.259	0.079	7.27011e-42	4
DOCK11	4.04727e-46	1.31047	0.331	0.119	8.38474e-42	4
RC3H1	4.20522e-46	1.2176	0.338	0.123	8.71195e-42	4
LARP4	4.23284e-46	1.05336	0.495	0.241	8.76917e-42	4
AOPEP	4.39906e-46	2.14984	0.149	0.028	9.11353e-42	4
RCOR1	6.33376e-46	1.51712	0.288	0.096	1.31216e-41	4
ANKLE2	6.78835e-46	0.921853	0.468	0.208	1.40634e-41	4
IKBKB	7.11695e-46	1.63309	0.258	0.079	1.47442e-41	4
NPLOC4	7.44289e-46	1.44781	0.322	0.117	1.54194e-41	4
AGFG1	7.7755e-46	1.09827	0.479	0.228	1.61085e-41	4
USP3	8.14246e-46	1.2954	0.402	0.17	1.68687e-41	4
KPNA1	8.37246e-46	1.50066	0.308	0.107	1.73452e-41	4
NPTN	8.57638e-46	1.32873	0.357	0.14	1.77677e-41	4
AFAP11	9.52976e-46	1.61039	0.309	0.111	1.97428e-41	4
LRIG1	1.01764e-45	1.42542	0.277	0.089	2.10825e-41	4
NLRC51	1.09265e-45	1.20367	0.364	0.139	2.26364e-41	4
TNRC6B	1.13606e-45	1.38497	0.405	0.17	2.35358e-41	4
R3HCC1L	1.15588e-45	1.67846	0.236	0.068	2.39465e-41	4
SCMH1	1.22444e-45	1.66572	0.285	0.095	2.53667e-41	4
SLC35F2	1.22982e-45	1.81357	0.235	0.068	2.54782e-41	4
NFATC3	1.47607e-45	1.36249	0.357	0.138	3.05797e-41	4
RAF1	1.48609e-45	1.47914	0.323	0.12	3.07873e-41	4
SAMD8	1.49391e-45	1.67203	0.215	0.057	3.09493e-41	4
MICAL2	1.64354e-45	1.47531	0.317	0.115	3.40492e-41	4
PI4KA	1.77262e-45	1.39593	0.265	0.082	3.67234e-41	4
ZC3HAV1	1.77324e-45	1.00516	0.546	0.279	3.67362e-41	4
HACD2	1.81249e-45	1.31028	0.259	0.079	3.75493e-41	4
TAF4B	1.94512e-45	1.62739	0.267	0.083	4.0297e-41	4
INTS6	1.97683e-45	1.39194	0.38	0.156	4.0954e-41	4
CHD6	2.17215e-45	1.65564	0.239	0.069	4.50004e-41	4
OGA	2.31166e-45	1.07128	0.431	0.188	4.78906e-41	4
AQR	2.42277e-45	1.32546	0.309	0.109	5.01925e-41	4
KCNAB2	2.78911e-45	1.2204	0.412	0.18	5.77819e-41	4
STK24	2.99474e-45	1.08845	0.614	0.354	6.20421e-41	4
CYRIB	3.03367e-45	1.122	0.599	0.345	6.28485e-41	4
CRACR2A	3.12896e-45	1.77169	0.22	0.06	6.48227e-41	4
VDR	3.16142e-45	2.09237	0.203	0.053	6.54952e-41	4
TRIM33	3.52037e-45	1.30501	0.322	0.114	7.29315e-41	4
USP48	3.63535e-45	1.30932	0.37	0.15	7.53135e-41	4
DPYD	3.93664e-45	1.58292	0.317	0.113	8.15553e-41	4
ZNF654	4.13033e-45	1.63736	0.236	0.068	8.5568e-41	4
GOLGA4	5.28118e-45	1.0137	0.52	0.259	1.0941e-40	4
MAP2K4	7.51805e-45	1.27336	0.338	0.127	1.55751e-40	4
ALMS1	7.62389e-45	1.82553	0.206	0.053	1.57944e-40	4
PIEZO1	9.14189e-45	1.78128	0.227	0.065	1.89392e-40	4
TMEM161B1	9.46751e-45	1.6646	0.192	0.047	1.96138e-40	4
RIC1	1.06038e-44	1.90782	0.221	0.062	2.19678e-40	4
RASA1	1.07505e-44	1.42968	0.296	0.101	2.22718e-40	4
POLR1A	1.2084e-44	1.43763	0.271	0.089	2.50344e-40	4
KMT2E	1.27345e-44	0.837476	0.684	0.41	2.6382e-40	4
CAMSAP1	1.396e-44	1.81697	0.215	0.059	2.89209e-40	4
ADCY9	1.41867e-44	3.37635	0.102	0.013	2.93907e-40	4
QSER1	2.72514e-44	2.06677	0.171	0.038	5.64568e-40	4
CLYBL	3.46058e-44	2.39674	0.122	0.019	7.16929e-40	4
NRF1	3.75101e-44	1.59969	0.252	0.077	7.77096e-40	4
ASXL1	3.78279e-44	0.986111	0.561	0.297	7.83681e-40	4
RPAP2	3.97047e-44	1.68943	0.287	0.099	8.22562e-40	4
CCDC911	4.21965e-44	1.4455	0.372	0.152	8.74185e-40	4
FAM91A1	4.80891e-44	1.31313	0.255	0.079	9.96262e-40	4
ELL2	4.9699e-44	1.77211	0.276	0.093	1.02961e-39	4
MALT1	5.55537e-44	1.39787	0.523	0.283	1.15091e-39	4
ATP2B1	5.63549e-44	1.3187	0.363	0.146	1.16751e-39	4
RAB3GAP1	6.02589e-44	1.20566	0.402	0.172	1.24838e-39	4
CNOT6L	6.13176e-44	1.35458	0.329	0.122	1.27032e-39	4
FRY	6.56724e-44	2.58355	0.13	0.022	1.36054e-39	4
INPP4A	6.6262e-44	1.60202	0.302	0.109	1.37275e-39	4
MACO1	7.12996e-44	1.36051	0.271	0.088	1.47711e-39	4
ASXL2	7.50653e-44	1.2753	0.3	0.104	1.55513e-39	4
RAB3GAP2	9.47785e-44	1.45689	0.282	0.096	1.96353e-39	4
MAPK14	9.71272e-44	1.27538	0.302	0.105	2.01218e-39	4
LRCH3	1.04815e-43	1.24943	0.332	0.124	2.17145e-39	4
SSBP31	1.17015e-43	2.05864	0.235	0.072	2.4242e-39	4
FAM120A	1.19949e-43	1.16134	0.405	0.175	2.48498e-39	4
ACAP2	1.35106e-43	1.11551	0.515	0.26	2.79899e-39	4
TIAM2	1.63594e-43	2.15238	0.155	0.032	3.38918e-39	4
[truncated: 2,617 more rows]
